# Supplementary material for: The assessment of language restrictions in abstracts of systematic reviews in dentistry: A meta-research study
Source: PLoS One. 2025 May 20;20(5):e0323176. doi: 10.1371/journal.pone.0323176 (PMC12092015; doi:10.1371/journal.pone.0323176)
Supplement: S1 Data — (XLSX) [file pone.0323176.s001.xlsx]

## Sheet: References
Structure_of_abstract	1= structured 2= not structured
SR_type	1= intervention; 2= non-intervention
MA conducted	1= meta-analysis conducted; 2= no meta-analysis conducted
Language	1= no language restriction; 2= only some languages searched / included; 3= only English included 4= no informations about language
Language_type	"TEXT"= languages applied to the SR; 1= no language restriction; 4= no informations about language
Language (FT)	1= no language restriction; 2= only some languages searched / included; 3= only English included 4= no informations about language
Langaue_type (FT)	"TEXT"= languages applied to the SR; 1= no language restriction; 4= no informations about language
Journal_type	Type of journal (1= dental / oral field / MKG surgery); 2= other
Type of reviewed studies	1= Study design reported; 2= Study design not reported
Word_limit_of_abstract	*NUMBER*= limit of Words in abstract of SR, according to author guidelines of the Journal; NA= Not applicable; NL= No limits of words for abstracts of SR, according to author guidelines of the Journal ( ∞)
Short forms: SR= Systematic review; FT= Full text
	bright - Orange boxes: For Tatjana in work process
	Orange boxes: you need to work in these boxes
	Yellow boxes: you don´t need to work in these boxes

## Sheet: Final Data extraction
Authors	Article Title	Source Title	Abstract	Structure_of_abstract	SR_type	MA_conducted	Language	Language_type	Language (FT)	Language_type (FT)	Journal_type	Type of reviewed studies	Word_limit_of_abstract	word_count_abstract (without space)	Country	Affiliations	Email Addresses	Funding Orgs	Funding Name Preferred	Funding Text	Cited Reference Count	Times Cited, WoS Core	Times Cited, All Databases	Publisher	Publisher City	ISSN	eISSN	Publication Year	DOI	DOI Link	Number of Pages	WoS Categories	Research Areas	Open Access Designations
Imani, MM; Delavarian, M; Arab, S; Sadeghi, M	Assessment of hair nickel and chromium levels in patients with a fixed orthodontic appliance: a systematic review and meta-analysis of case-control studies	POSTEPY DERMATOLOGII I ALERGOLOGII	Introduction: The metals nickel (Ni) and chromium (Cr) can cause immunological sensitivity and adverse biological and cytotoxic effects. Aim: To evaluate hair levels of these metals in patients undergoing fixed orthodontic treatment compared with controls. Material and methods: Five databases - PubMed, Web of Science, Scopus, Cochrane Library, and ScienceDirect - were searched up to January 2018 …	1	1	1	4	4	3	English	2	1	100	237	Iran	Kermanshah University of Medical Sciences; Kerman University of Medical Sciences; Tehran University of Medical Sciences; Kermanshah University of Medical Sciences	sadeghi_mbrc@yahoo.com				26	0	0	TERMEDIA PUBLISHING HOUSE LTD	POZNAN	1642-395X	2299-0046	2019	10.5114/ada.2018.74520	http://dx.doi.org/10.5114/ada.2018.74520	6	Allergy; Dermatology	Allergy; Dermatology	gold, Green Published, Green Submitted
Farias, TMCP; Vasconcelos, BCD; SoutoMaior, JR; Lemos, CAA; de Moraes, SLD; Pellizzer, EP	Influence of Bariatric Surgery on Salivary Flow: a Systematic Review and Meta-Analysis	OBESITY SURGERY	Bariatric surgery is the most effective treatment for morbid obesity, but it can cause numerous adverse effects. This systematic review and meta-analysis aimed to evaluate whether bariatric surgery changes patient salivary flow. We searched for articles in the Web of Science, Pubmed/MEDLINE, and Scopus databases using the search terms oral health AND bariatric surgery OR gastrectomy OR obesity su…	2	1	1	4	4			2	2	125	124	Brazil	Universidade Estadual Paulista	tatyanafariass@gmail.com; belmirovasconcelos@gmail.com; julianarsmaior@yahoo.com.br; cleidiel@gmail.com; sandra.moraes@upe.br; ed.pl@uol.com.br				15	2	2	SPRINGER	NEW YORK	0960-8923	1708-0428	2019	10.1007/s11695-019-03784-w	http://dx.doi.org/10.1007/s11695-019-03784-w	6	Surgery	Surgery
Cabrera-Tasayco, FD; Rivera-Carhuavilca, JM; Atoche-Socola, KJ; Pena-Soto, C; Arriola-Guillen, LE	Biosafety Measures at the Dental Office After the Appearance of COVID-19: A Systematic Review	DISASTER MEDICINE AND PUBLIC HEALTH PREPAREDNESS	The purpose of this research was to determine biosecurity measures at the dental office after the appearance of coronavirus disease 2019 (COVID-19). A search was conducted in the main databases of the scientific literature using the words COVID-19, coronavirus, SARS-Cov2, biosecurity, disinfection and dentistry. We analyzed biosecurity and disinfection standards at the dental office and dental he…	2	1	2	4	4			2	2	150	203	Peru	Universidad Cientifica del Sur (CIENTIFICA); Universidad Cientifica del Sur (CIENTIFICA); Universidad Cientifica del Sur (CIENTIFICA); Universidad Cientifica del Sur (CIENTIFICA)	luchoarriola@gmail.com				36	14	17	CAMBRIDGE UNIV PRESS	NEW YORK	1935-7893	1938-744X	2021	10.1017/dmp.2020.269	http://dx.doi.org/10.1017/dmp.2020.269	5	Public, Environmental & Occupational Health	Public, Environmental & Occupational Health	hybrid, Green Published
McCartney, TE; Mupparapu, M	Anomalies of the clivus of interest in dental practice: A systematic review	DISASTER MEDICINE AND PUBLIC HEALTH PREPAREDNESS	Purpose: The clivus is a region in the anterior section of the occipital bone that is commonly imaged on largevolume cone-beam computed tomography (CBCT). There have been several reports of incidental clivus variations and certain pathological entities that have been attributed to the variations. This study aimed to evaluate the effects of these variations within the scope of dentistry. Materials…	1	2	2	3	English			2	2	150	249	USA (Pennsylvania)	University of Pennsylvania	mmd@upenn.edu				17	0	0	KOREAN ACAD ORAL & MAXILLOFACIAL RADIOLOGY	SEOUL	2233-7822	2233-7830	2021	10.5624/isd.20210039	http://dx.doi.org/10.5624/isd.20210039	11	Dentistry, Oral Surgery & Medicine	Dentistry, Oral Surgery & Medicine	gold, Green Accepted
Motamedi, AK; Negahi, A; Mousavie, SH; Vaseghi, H; Nasiri, M	Evaluation of the knowledge, attitude and practice of pediatricians about pediatric oral disease: A systematic review	PAKISTAN JOURNAL OF MEDICAL & HEALTH SCIENCES	Background and Aim: Tooth decay is so common in children that about 60 to 90% of children worldwide are affected by this disorder. Despite the prominent role of pediatricians in children's oral health, their knowledge of oral diseases has been reported to be low. Therefore, in this systematic review, the results of studies on the level of knowledge, attitude and practice of pediatricians about or…	1	2	2	4	4			2	2	150	292	Iran	Iran University of Medical Sciences	moham.nasiri@gmail.com				47	0	0	LAHORE MEDICAL RESEARCH CENTER LLP	LAHORE	1996-7195		2021			8	Medicine, General & Internal	General & Internal Medicine
Awan, KH; Patil, S	Association of Smokeless Tobacco with Oral Cancer - Evidence From the South Asian Studies: A Systematic Review	JCPSP-JOURNAL OF THE COLLEGE OF PHYSICIANS AND SURGEONS PAKISTAN	Smokeless tobacco (SLT) is associated with many heath hazards including oral cancer. Its use is more common in South Asian countries. The current paper aims to systematically review the South Asian studies to assess the association of SLT and oral cancer. Detailed automated literature searches of PubMed, Medline, EMBASE and ISI Web of Science from January 1980 to July 2015 were conducted using th…	2	2	2	4	4			2	1	150	216	Saudi Arabia	King Saud University; Jazan University	kamranhabibawan@gmail.corn				45	20	21	COLL PHYSICIANS & SURGEONS PAKISTAN	KARACHI	1022-386X	1681-7168	2016			6	Medicine, General & Internal	General & Internal Medicine
Calderon, SJ; Mallory, C	A Systematic Review of Oral Health Behavior Research in American Adolescents	JOURNAL OF SCHOOL NURSING	Despite improvements in prevention, oral diseases are a problem among adolescents, linked to poor health outcomes and poor school performance. Little is known about adolescent oral health behavior. This systematic review describes factors that influence oral health behavior in adolescents. Inclusion criteria for the literature search were American children aged 12-19 and research on oral health b…	2	1	2	4	4			2	1	150	149	USA (Illinois)	Illinois State University	cmmallo@ilstu.edu				31	20	21	SAGE PUBLICATIONS INC	THOUSAND OAKS	1059-8405	1546-8364	2014	10.1177/1059840514544034	http://dx.doi.org/10.1177/1059840514544034	8	Nursing	Nursing
Tham, R; Bowatte, G; Dharmage, SC; Tan, DJ; Lau, MXZ; Dai, X; Allen, KJ; Lodge, CJ	Breastfeeding and the risk of dental caries: a systematic review and meta-analysis	ACTA PAEDIATRICA	AimTo synthesise the current evidence for the associations between breastfeeding and dental caries, with respect to specific windows of early childhood caries risk. MethodsSystematic review, meta-analyses and narrative synthesis following searches of PubMed, CINAHL and EMBASE databases. ResultsSixty-three papers included. Children exposed to longer versus shorter duration of breastfeeding up to a…	1	2	1	4	4	3	English	2	2	200	187	Australia	University of Melbourne; Murdoch Children's Research Institute; Royal Children's Hospital Melbourne; University of Melbourne; University of Tasmania; University of Manchester	clodge@unimelb.edu.au	WHO	WHO(World Health Organization)	Preparation of the manuscript was assisted by funding from the WHO, which had no part in determining the outcomes or presentation of findings. None of the authors has any conflicts of interest to declare.	89	118	128	WILEY	HOBOKEN	0803-5253	1651-2227	2015	10.1111/apa.13118	http://dx.doi.org/10.1111/apa.13118	23	Pediatrics	Pediatrics	Green Published
Chi, DL	Reducing Alaska Native paediatric oral health disparities: a systematic review of oral health interventions and a case study on multilevel strategies to reduce sugar-sweetened beverage intake	INTERNATIONAL JOURNAL OF CIRCUMPOLAR HEALTH	Background. Tooth decay is the most common paediatric disease and there is a serious paediatric tooth decay epidemic in Alaska Native communities. When untreated, tooth decay can lead to pain, infection, systemic health problems, hospitalisations and in rare cases death, as well as school absenteeism, poor grades and low quality-of-life. The extent to which population-based oral health interventi…	1	1	2	4	4			2	1	200	311	USA (Washington)	University of Washington; University of Washington Seattle	dchi@uvv.edu	NATIONAL INSTITUTE OF DENTAL & CRANIOFACIAL RESEARCH [K08DE020856] Funding Source: NIH RePORTER	NATIONAL INSTITUTE OF DENTAL & CRANIOFACIAL RESEARCH(United States Department of Health & Human ServicesNational Institutes of Health (NIH) - USANIH National Institute of Dental & Craniofacial Research (NIDCR))		60	21	21	TAYLOR & FRANCIS LTD	ABINGDON	1239-9736	2242-3982	2013	10.3402/ijch.v72i0.21066	http://dx.doi.org/10.3402/ijch.v72i0.21066	13	Public, Environmental & Occupational Health	Public, Environmental & Occupational Health	gold, Green Published
Hallab, L; Azzouzi, A; Chami, B	Quality of life after extraction of mandibular wisdom teeth: A systematic review	ANNALS OF MEDICINE AND SURGERY	Objective: The objective of this systematic review was to evaluate the impact of mandibular wisdom tooth extraction on a patient's quality of life QoL.Methods: An electronic search was conducted through September 2021 on MEDLINE database, ELSEVIER- Sci-enceDirect, Ebsco, Scopus and Google Scholar to collect sufficient articles relevant to our subject. Data were extracted and analyzed from selecte…	1	1	2	4	4			2	1	250	168	Morocco	Mohammed V University in Rabat	lamiae.hallab@um5s.net.ma; Asmaazzouzi1993@gmail.com; bassimachami2008@gmail.com				50	0	0	ELSEVIER SCI LTD	OXFORD	2049-0801		2022	10.1016/j.amsu.2022.104387	http://dx.doi.org/10.1016/j.amsu.2022.104387	9	Medicine, General & Internal	General & Internal Medicine	gold, Green Accepted
Mustufvi, Z; Twigg, J; Kerry, J; Chesterman, J; Pavitt, S; Tugnait, A; Mankia, K	Does periodontal treatment improve rheumatoid arthritis disease activity? A systematic review	RHEUMATOLOGY ADVANCES IN PRACTICE	Objectives The association of periodontal disease in people diagnosed with RA is emerging as an important driver of the RA autoimmune response. Screening for and treating periodontal disease might benefit people with RA. We performed a systematic literature review to investigate the effect of periodontal treatment on RA disease activity. Methods Medline/PubMed, Embase and Cochrane databases were …	1	1	2	4	4			2	1	250	421	United Kingdom	University of Leeds; University of Leeds; University of Leeds; University of Leeds	zhain.mustufvi@nhs.net				41	0	0	OXFORD UNIV PRESS	OXFORD		2514-1775	2022	10.1093/rap/rkac061	http://dx.doi.org/10.1093/rap/rkac061	14	Rheumatology	Rheumatology	Green Accepted, gold, Green Published
Tzanetakis, GN; Tsiouma, O; Mougiou, E; Koletsi, D	Factors Related to Pulp Survival After Complicated Crown Fracture Following Vital Pulp Therapy: A Systematic Review and Meta-analysis	JOURNAL OF ENDODONTICS	Introduction: Crown fracture with pulp involvement and concomitant complications is a traumatic injury that may have several clinical considerations for dentists and patients. The aim of the present study was to appraise existing scientific evidence on factors related to pulp survival after complicated crown fracture following vital pulp therapy. Methods: An electronic search was performed on 8 s…	1	1	1	4	4			1	2	250	331	Greek	National & Kapodistrian University of Athens; University of Zurich	gtzanet@dent.uoa.gr				56	2	2	ELSEVIER SCIENCE INC	NEW YORK	0099-2399	1878-3554	2022	10.1016/j.joen.2022.01.013	http://dx.doi.org/10.1016/j.joen.2022.01.013	26	Dentistry, Oral Surgery & Medicine	Dentistry, Oral Surgery & Medicine
Schuch, LF; Vieira, CC; Vasconcelos, ACU	Malignant Lesions Mimicking Endodontic Pathoses Lesion: A Systematic Review	JOURNAL OF ENDODONTICS	Introduction: Malignant nonendodontic periapical lesions represent a rare diagnosis, in which few case have been reported about this condition. Due to the low occurrence and little exploration of this subject, serious errors of diagnosis are observed in the oral medicine services. In this sense, the purpose of the present review was to integrate the information on the record published on malignan…	1	2	2	4	4			1	1	250	222	Brazil	Universidade Estadual de Campinas; Universidade Federal de Pelotas	carolinauv@gmail.com	Coordination of Improvement of Higher Education Personnel [001]	Coordination of Improvement of Higher Education Personnel	The authors thank the Coordination of Improvement of Higher Education Personnel (Finance Code 001) and Mrs E. Greene for revising the English text.	80	4	6	ELSEVIER SCIENCE INC	NEW YORK	0099-2399	1878-3554	2021	10.1016/j.joen.2020.08.023	http://dx.doi.org/10.1016/j.joen.2020.08.023	11	Dentistry, Oral Surgery & Medicine	Dentistry, Oral Surgery & Medicine
Sadaf, D; Ahmad, MZ; Onakpoya, IJ	Effectiveness of Intracanal Cryotherapy in Root Canal Therapy: A Systematic Review and Meta-analysis of Randomized Clinical Trials	JOURNAL OF ENDODONTICS	Introduction: The effectiveness of intracanal cryotherapy for reducing postoperative pain is unclear. The objective of this systematic review was to evaluate the effect of intracanal cryotherapy on postoperative pain after root canal therapy in patients with pulpal or periradicular pathosis. Methods: We searched PubMed, Embase, Scopus, and the Cochrane Library as well as the top 3 endodontic jour…	1	1	1	4	4			1	1	250	255	Saudi Arabia	Qassim University; University of Oxford; University of Oxford; Qassim University	d.ahmad@qu.edu.sa				56	6	6	ELSEVIER SCIENCE INC	NEW YORK	0099-2399	1878-3554	2020	10.1016/j.joen.2020.08.022	http://dx.doi.org/10.1016/j.joen.2020.08.022	14	Dentistry, Oral Surgery & Medicine	Dentistry, Oral Surgery & Medicine
Ruksakiet, K; Hanak, L; Farkas, N; Hegyi, P; Sadaeng, W; Czumbel, LM; Sang-ngoen, T; Garami, A; Miko, A; Varga, G; Lohinai, Z	Antimicrobial Efficacy of Chlorhexidine and Sodium Hypochlorite in Root Canal Disinfection: A Systematic Review and Meta-analysis of Randomized Controlled Trials	JOURNAL OF ENDODONTICS	Introduction: We aimed to compare the antimicrobial efficacy of chlorhexidine (CHX) and sodium hypochlorite (NaOCl), 2 irrigants routinely used in root canal therapy of permanent teeth. Methods: Electronic databases, including PubMed, EMBASE, Web of Science, and Cochrane Library, were searched for randomized controlled trials published until March 2020. The meta-analysis of relative risk (RR) and…	1	1	1	4	4			1	1	250	249	Hungary	Semmelweis University; Semmelweis University; University of Pecs; University of Pecs	lohinai.zsolt@dent.semmelweis-univ.hu	Hungarian Human Resources Development Operational Program [EFOP-3.6.2-16-2017-00006]; Higher Education Excellence Program of the Hungarian Ministry of Human Capacities to the Therapy Research Module of Semmelweis University, National Research, Development and Innovation Office [KFI 16-12017-0409]; Hungarian Scientific Research Fund [K112364]; Economic Development and Innovation Operative Programm…	Hungarian Human Resources Development Operational Program; Higher Education Excellence Program of the Hungarian Ministry of Human Capacities to the Therapy Research Module of Semmelweis University, National Research, Development and Innovation Office; Hungarian Scientific Research Fund(Orszagos Tudomanyos Kutatasi Alapprogramok (OTKA)); Economic Development and Innovation Operative Programme	Supported by the Hungarian Human Resources Development Operational Program (grant no. EFOP-3.6.2-16-2017-00006); the Higher Education Excellence Program of the Hungarian Ministry of Human Capacities to the Therapy Research Module of Semmelweis University, National Research, Development and Innovation Office (grant no. KFI 16-12017-0409); Hungarian Scientific Research Fund (grant no. K112364) (Z.L…	56	31	33	ELSEVIER SCIENCE INC	NEW YORK	0099-2399	1878-3554	2020	10.1016/j.joen.2020.05.002	http://dx.doi.org/10.1016/j.joen.2020.05.002	17	Dentistry, Oral Surgery & Medicine	Dentistry, Oral Surgery & Medicine	Green Accepted, hybrid
Khan, SZ; Kaleem, M; Din, SU; Khan, HA; Qureshi, SW	The current use of anti cariogenic agents and fluoride agents to cure write spot lesion: A systematic analysis	JOURNAL OF THE PAKISTAN MEDICAL ASSOCIATION	To find the best option to treat White Spot Lesion in existing caries treatments, and to identify the selected articles discussing etiology of caries along with White spot lesion. Null hypothesis was that Only anticariogenic agent can cure White Spot Lesion. PRISMA guidelines were used to conduct the systematic analysis. An electronic customized search was performed using mesh terminologies on Pu…	2	1	2	4	4			2	1	250	173	Pakistan	National University of Sciences & Technology - Pakistan; COMSATS University Islamabad (CUI)	shahreen.khan@gmail.com				41	1	1	PAKISTAN MEDICAL ASSOC	KARACHI	0030-9982		2019	10.5455/JPMA.281716	http://dx.doi.org/10.5455/JPMA.281716	7	Medicine, General & Internal; Medicine, Research & Experimental	General & Internal Medicine; Research & Experimental Medicine
Elmsmari, F; Ruiz, XF; Miro, Q; Feijoo-Pato, N; Duran-Sindreu, F; Olivieri, JG	Outcome of Partial Pulpotomy in Cariously Exposed Posterior Permanent Teeth: A Systematic Review and Meta-analysis	JOURNAL OF ENDODONTICS	Introduction: The current systematic review and meta-analysis aimed to evaluate the success rate of partial pulpotomy in treating permanent posterior teeth with carious vital pulp exposure. A secondary aim was to assess the prognostic factors using a meta-regression. Methods: An electronic search was performed for studies from January 1950 to November 2018 in the following databases: PubMed, Scie…	1	1	1	4	4	1	1	1	1	250	293	Spain	Universitat Internacional de Catalunya (UIC); Universitat Internacional de Catalunya (UIC)	jgolivieri@uic.es				62	36	37	ELSEVIER SCIENCE INC	NEW YORK	0099-2399	1878-3554	2019	10.1016/j.joen.2019.07.005	http://dx.doi.org/10.1016/j.joen.2019.07.005	11	Dentistry, Oral Surgery & Medicine	Dentistry, Oral Surgery & Medicine	Bronze
Nagendrababu, V; Pulikkotil, SJ; Jinatongthai, P; Veettil, SK; Teerawattanapong, N; Gutmann, JL	Efficacy and Safety of Oral Premedication on Pain after Nonsurgical Root Canal Treatment: A Systematic Review and Network Meta-analysis of Randomized Controlled Trials	JOURNAL OF ENDODONTICS	Introduction: This review aimed to find the most effective oral premedication in reducing pain in adults after nonsurgical root canal therapy (NSRCT) using network meta-analysis. Methods: The review protocol was registered in the PROSPERO database (CRD42017071899). A literature search was performed in the MEDLINE and EBSCOhost databases until June 2017 with no language restriction. Randomized con…	1	1	1	1	1			1	1	250	334	Malaysia	International Medical University Malaysia; International Medical University Malaysia; Ubon Ratchathani University; Monash University; Monash University Sunway; Texas A&M University System	venkateshbabu@imu.edu.my				56	24	24	ELSEVIER SCIENCE INC	NEW YORK	0099-2399	1878-3554	2019	10.1016/j.joen.2018.10.016	http://dx.doi.org/10.1016/j.joen.2018.10.016	8	Dentistry, Oral Surgery & Medicine	Dentistry, Oral Surgery & Medicine
Metlerska, J; Fagogeni, I; Nowicka, A	Efficacy of Autologous Platelet Concentrates in Regenerative Endodontic Treatment: A Systematic Review of Human Studies	JOURNAL OF ENDODONTICS	Introduction: The latest research concerns the use of platelet concentrates, which are introduced into the root canal. The aim of this study was to examine the effectiveness of platelet-rich fibrin and platelet-rich plasma in regenerative endodontics. Methods: This literature review was developed according to the Preferred Reporting Items for Systematic Reviews and Meta-Analyses statement. The li…	1	1	2	4	4			1	1	250	237	Poland	Pomeranian Medical University; Pomeranian Medical University	asimoza@wp.pl				83	24	25	ELSEVIER SCIENCE INC	NEW YORK	0099-2399	1878-3554	2019	10.1016/j.joen.2018.09.003	http://dx.doi.org/10.1016/j.joen.2018.09.003	11	Dentistry, Oral Surgery & Medicine	Dentistry, Oral Surgery & Medicine
Yaylali, IE; Demirci, GK; Kurnaz, S; Celik, G; Kaya, BU; Tunca, YM	Does Maintaining Apical Patency during Instrumentation Increase Postoperative Pain or Flare-up Rate after Nonsurgical Root Canal Treatment? A Systematic Review of Randomized Controlled Trials	JOURNAL OF ENDODONTICS	Introduction: The concept of maintaining apical patency (AP) is a controversial issue in endodontics. The primary objectives of this systematic review of randomized controlled trials (RCTs) were to determine the influence of maintaining AP during instrumentation on postoperative pain severity and the prevalence of flare-ups. A second objective was to assess the effect of maintaining AP on the use…	1	2	2	4	4			1	1	250	316	Turkey	Isparta Military Hospital; Ege University; Dumlupinar University; Suleyman Demirel University; Near East University	ibotenring@yahoo.com				34	8	9	ELSEVIER SCIENCE INC	NEW YORK	0099-2399	1878-3554	2018	10.1016/j.joen.2018.05.002	http://dx.doi.org/10.1016/j.joen.2018.05.002	9	Dentistry, Oral Surgery & Medicine	Dentistry, Oral Surgery & Medicine
Xie, TH; Liu, JZ	Chemoprevention of oral cancer in leukoplakia patients: A systematic review and meta-analysis	JOURNAL OF THE PAKISTAN MEDICAL ASSOCIATION	The systematic review and meta-analysis of published randomised controlled trials (RCTs) was conducted to review the effectiveness of current chemopreventive agents in the treatment of oral leukoplakia lesions (OPLs) and prevention of their progression to oral cancer. Material was identified through a retrospective literature search of the electronic PubMed database, Embase and Cochrane Library b…	2	1	1	4	4	4	4	2	1	250	133	China	Zhengzhou University	drjinzhongliu@163.com				29	5	5	PAKISTAN MEDICAL ASSOC	KARACHI	0030-9982		2017			5	Medicine, General & Internal; Medicine, Research & Experimental	General & Internal Medicine; Research & Experimental Medicine
Guivarc'h, M; Ordioni, U; Ahmed, HMA; Cohen, S; Catherine, JH; Bukiet, F	Sodium Hypochlorite Accident: A Systematic Review	JOURNAL OF ENDODONTICS	Introduction: Sodium hypochlorite (NaOCI) extrusion beyond the apex, also known as a hypochlorite accident, is a well-known complication that seldom occurs during root canal therapy. These accidents have been the subject of several case reports published over the years. Until now, no publication has addressed the global synthesis of the general and clinical data related to NaOCl extrusion. The ma…	1	1	2	4	4			1	1	250	246	France	UDICE-French Research Universities; Aix-Marseille Universite; Assistance Publique-Hopitaux de Marseille; Centre National de la Recherche Scientifique (CNRS); CNRS - Institute of Ecology & Environment (INEE); UDICE-French Research Universities; Aix-Marseille Universite; Universiti Sains Malaysia; University of the Pacific; Centre National de la Recherche Scientifique (CNRS); CNRS - Institute of Ec…	maud.guivarch@gmail.com				55	56	61	ELSEVIER SCIENCE INC	NEW YORK	0099-2399	1878-3554	2017	10.1016/j.joen.2016.09.023	http://dx.doi.org/10.1016/j.joen.2016.09.023	9	Dentistry, Oral Surgery & Medicine	Dentistry, Oral Surgery & Medicine
Khan, S; Hamedy, R; Lei, YJ; Ogawa, RS; White, SN	Anxiety Related to Nonsurgical Root Canal Treatment: A Systematic Review	JOURNAL OF ENDODONTICS	Introduction: Anxiety is an emotion characterized by feelings of tension, worried thoughts, and physical changes. Dental anxiety has been associated with pain, fear, care avoidance, and more invasive treatments including nonsurgical root canal treatment (NSRCT). The very words root canal are deeply embedded in societal consciousness. Better understanding of dental anxiety may prevent treatment av…	1	1	1	4	4			1	2	250	254	USA (California)	University of California System; University of California Los Angeles	snwhite@dentistry.ucla.edu				74	18	19	ELSEVIER SCIENCE INC	NEW YORK	0099-2399	1878-3554	2016	10.1016/j.joen.2016.08.007	http://dx.doi.org/10.1016/j.joen.2016.08.007	11	Dentistry, Oral Surgery & Medicine	Dentistry, Oral Surgery & Medicine
Goncalves, LS; Rodrigues, RCV; Andrade, CV; Soares, RG; Vettore, MV	The Effect of Sodium Hypochlorite and Chlorhexidine as Irrigant Solutions for Root Canal Disinfection: A Systematic Review of Clinical Trials	JOURNAL OF ENDODONTICS	Introduction: This systematic review aimed to compare the effectiveness of sodium hypochlorite and chlorhexidine for root canal disinfection during root canal therapy. Methods: A literature search for clinical trials was made on the PubMed (MEDLINE), Web of Knowledge, SCOPUS, and Science Direct databases and in the reference lists of the identified articles up to January 2015. Quality assessment …	1	1	2	4	4			1	1	250	228	Brazil	Universidade Veiga de Almeida (UVA); University of Sheffield	luciogoncalves@yahoo.com.br	Foundation for Research Support of Rio de Janeiro State (FAPERJ), Rio de Janeiro, Brazil	Foundation for Research Support of Rio de Janeiro State (FAPERJ), Rio de Janeiro, Brazil(Fundacao Carlos Chagas Filho de Amparo a Pesquisa do Estado do Rio De Janeiro (FAPERJ))	Supported by the Foundation for Research Support of Rio de Janeiro State (FAPERJ), Rio de Janeiro, Brazil.	45	59	63	ELSEVIER SCIENCE INC	NEW YORK	0099-2399	1878-3554	2016	10.1016/j.joen.2015.12.021	http://dx.doi.org/10.1016/j.joen.2015.12.021	6	Dentistry, Oral Surgery & Medicine	Dentistry, Oral Surgery & Medicine	Green Accepted
Chang, E; Lam, E; Shah, P; Azarpazhooh, A	Cone-beam Computed Tomography for Detecting Vertical Root Fractures in Endodontically Treated Teeth: A Systematic Review	JOURNAL OF ENDODONTICS	Introduction: A vertical root fracture (VRF), commonly found in teeth with endodontic treatment, is challenging to diagnose and has poor treatment outcomes. Cone beam computed tomography (CBCT) has become an increasingly popular imaging modality in endodontics, but image artifacts arising from root-filling materials may hinder VRF detection. The aim of this investigation was to conduct a systemat…	1	2	2	4	4			1	1	250	216	Canada	University of Toronto; University of Toronto; University of Toronto; University of Toronto; University of Toronto	amir.azarpazhooh@dentistry.utoronto.ca				70	71	72	ELSEVIER SCIENCE INC	NEW YORK	0099-2399	1878-3554	2016	10.1016/j.joen.2015.10.005	http://dx.doi.org/10.1016/j.joen.2015.10.005	9	Dentistry, Oral Surgery & Medicine	Dentistry, Oral Surgery & Medicine
Siew, K; Lee, AHC; Cheung, GSP	Treatment Outcome of Repaired Root Perforation: A Systematic Review and Meta-analysis	JOURNAL OF ENDODONTICS	Introduction: This study aimed to review systematically the reported treatment outcome of repaired root perforation and to identify any preoperative factors that may influence the outcome of such repair. Methods: A comprehensive search was conducted by using 4 electronic databases, as well as manual search of cited references, to identify reports related to root perforation. Clinical studies publ…	1	1	1	4	4			1	1	250	255	China	University of Hong Kong	gspcheung@gmail.com				53	39	45	ELSEVIER SCIENCE INC	NEW YORK	0099-2399	1878-3554	2015	10.1016/j.joen.2015.07.007	http://dx.doi.org/10.1016/j.joen.2015.07.007	10	Dentistry, Oral Surgery & Medicine	Dentistry, Oral Surgery & Medicine
Torabinejad, M; Dinsbach, NA; Turman, M; Handysides, R; Bahjri, K; White, SN	Survival of Intentionally Replanted Teeth and Implant-supported Single Crowns: A Systematic Review	JOURNAL OF ENDODONTICS	Introduction: Although nonsurgical initial root canal treatment and retreatment have high success rates, penapical disease can remain. The survival rates of 2 surgical procedures, intentionally replanted (IR) teeth and implant-supported single crowns (ISCs), have yet to be compared. The purpose of this systematic review and meta-analysis was to examine the literature and quantify the survival of …	1	1	1	4	4			1	2	250	244	USA (California)	Loma Linda University; Loma Linda University; University of California System; University of California Los Angeles	mtorabinejad@llu.edu				75	45	49	ELSEVIER SCIENCE INC	NEW YORK	0099-2399	1878-3554	2015	10.1016/j.joen.2015.01.004	http://dx.doi.org/10.1016/j.joen.2015.01.004	7	Dentistry, Oral Surgery & Medicine	Dentistry, Oral Surgery & Medicine
Rosen, E; Taschieri, S; Del Fabbro, M; Beitlitum, R; Tsesis, I	The Diagnostic Efficacy of Cone-beam Computed Tomography in Endodontics: A Systematic Review and Analysis by a Hierarchical Model of Efficacy	JOURNAL OF ENDODONTICS	Introduction: The aim of this study was to evaluate the diagnostic efficacy of cone-beam computed tomographic (CBCT) imaging in endodontics based on a systematic search and analysis of the literature using an efficacy model. Methods: A systematic search of the literature was performed to identify studies evaluating the use of CBCT imaging in endodontics. The identified studies were subjected to s…	1	1	2	4	4			1	2	250	242	Israel	Tel Aviv University; Tel Aviv University; University of Milan; IRCCS Istituto Ortopedico Galeazzi	dr.eyalrosen@gmail.com				95	44	44	ELSEVIER SCIENCE INC	NEW YORK	0099-2399	1878-3554	2015	10.1016/j.joen.2015.02.021	http://dx.doi.org/10.1016/j.joen.2015.02.021	7	Dentistry, Oral Surgery & Medicine	Dentistry, Oral Surgery & Medicine
Moraes, LC; So, MVR; Dal Pizzol, TD; Ferreira, MBC; Montagne, F	Distribution of Genes Related to Antimicrobial Resistance in Different Oral Environments: A Systematic Review	JOURNAL OF ENDODONTICS	Introduction: The oral cavity is the main source of microorganisms for odontogenic infections. It is important to perform an extensive analysis regarding the reports on the presence of bacteria that carry resistance genes to antimicrobial agents. The aim of the study was to verify the reports on the distribution of genes associated with resistance to antibiotics prescribed in dentistry in differe…	1	2	2	4	4			1	1	250	255	Brazil	Universidade Federal do Rio Grande do Sul; Universidade Federal do Rio Grande do Sul; Universidade Federal do Rio Grande do Sul	francisco.montagner@ufrgs.br	Fundacao de Apoio a Pesquisa do Estado do Rio Grande do Sul [ARD-FAPERGS 140112-0]	Fundacao de Apoio a Pesquisa do Estado do Rio Grande do Sul	Supported by a grant from the Fundacao de Apoio a Pesquisa do Estado do Rio Grande do Sul (ARD-FAPERGS 140112-0) to Dr Montagner.	52	19	20	ELSEVIER SCIENCE INC	NEW YORK	0099-2399	1878-3554	2015	10.1016/j.joen.2014.12.018	http://dx.doi.org/10.1016/j.joen.2014.12.018	8	Dentistry, Oral Surgery & Medicine	Dentistry, Oral Surgery & Medicine
Tsesis, I; Rosen, E; Tamse, A; Taschieri, S; Del Fabbro, M	Effect of Guided Tissue Regeneration on the Outcome of Surgical Endodontic Treatment: A Systematic Review and Meta-analysis	JOURNAL OF ENDODONTICS	Introduction: The use of guided tissue regeneration (GTR) techniques has been proposed as an adjunct to endodontic surgery in order to promote bone healing. Studies assessing the added benefits of GTR for the outcome of endodontic surgery are significantly variable in their treatment protocols, follow-up periods, and inclusion criteria, thus generating inconsistent and confusing results. The aim …	1	1	1	4	4			1	1	250	233	Israel	Tel Aviv University; IRCCS Istituto Ortopedico Galeazzi; University of Milan	dr.tsesis@gmail.com				47	45	54	ELSEVIER SCIENCE INC	NEW YORK	0099-2399	1878-3554	2011	10.1016/j.joen.2011.05.016	http://dx.doi.org/10.1016/j.joen.2011.05.016	7	Dentistry, Oral Surgery & Medicine	Dentistry, Oral Surgery & Medicine
Aguilar, P; Linsuwanont, P	Vital Pulp Therapy in Vital Permanent Teeth with Cariously Exposed Pulp: A Systematic Review	JOURNAL OF ENDODONTICS	Introduction: This systematic review aims to illustrate the outcome of vital pulp therapy, namely direct pulp capping, partial pulpotomy, and full pulpotomy, in vital permanent teeth with cariously exposed pulp. Methods: Electronic database MEDLINE via Ovid, PubMed, and Cochrane databases were searched. Hand searching was performed through reference lists of endodontic textbooks, endodontic-relat…	1	1	2	4	4			1	2	250	275	Thailand	Chulalongkorn University	pairoj_lins@yahoo.com.au	Chulalongkorn University, Bangkok, Thailand	Chulalongkorn University, Bangkok, Thailand(Chulalongkorn University)	Supported by H. M. King Bhumibol Adulyadej's 72nd birthday anniversary scholarship of Chulalongkorn University, Bangkok, Thailand.	61	202	219	ELSEVIER SCIENCE INC	NEW YORK	0099-2399	1878-3554	2011	10.1016/j.joen.2010.12.004	http://dx.doi.org/10.1016/j.joen.2010.12.004	7	Dentistry, Oral Surgery & Medicine	Dentistry, Oral Surgery & Medicine
Nixdorf, DR; Moana-Filho, EJ; Law, AS; McGuire, LA; Hodges, JS; John, MT	Frequency of Nonodontogenic Pain after Endodontic Therapy: A Systematic Review and Meta-Analysis	JOURNAL OF ENDODONTICS	Introduction: Little is known about ill-defined pain that persists after endodontic procedures, including an estimate of the problem's magnitude. We conducted a systematic review of prospective studies that reported the frequency of nonodontogenic pain in patients who had undergone endodontic procedures. Methods: Nonodontogenic pain was defined as dentoalveolar pain present for 6 months or more a…	1	1	1	4	4			1	1	250	247	USA (Minnesota)	University of Minnesota System; University of Minnesota Twin Cities; University of Minnesota System; University of Minnesota Twin Cities; University of North Carolina; University of North Carolina Chapel Hill; University of Minnesota System; University of Minnesota Twin Cities; University of Minnesota System; University of Minnesota Twin Cities; University of Minnesota System; University of Minne…	nixdorf@umn.edu	National Institutes of Health [K12-RR023247, U01-DE016746, U01-DE016747]	National Institutes of Health(United States Department of Health & Human ServicesNational Institutes of Health (NIH) - USA)	Supported by National Institutes of Health grants: K12-RR023247, U01-DE016746 and U01-DE016747 (DR Nixdorf).	34	60	62	ELSEVIER SCIENCE INC	NEW YORK	0099-2399	1878-3554	2010	10.1016/j.joen.2010.06.020	http://dx.doi.org/10.1016/j.joen.2010.06.020	5	Dentistry, Oral Surgery & Medicine	Dentistry, Oral Surgery & Medicine	Green Submitted, Green Accepted
Nixdorf, DR; Moana, EJ; Law, AS; McGuire, LA; Hodges, JS; John, MT	Frequency of Persistent Tooth Pain after Root Canal Therapy: A Systematic Review and Meta-Analysis	JOURNAL OF ENDODONTICS	Introduction: Little is known about the frequency of persistent pain after endodontic procedures even though pain is a core patient-oriented outcome. We estimated the frequency of persistent pain, regardless of etiology, after endondontic treatment. Methods: Persistent tooth pain was defined as pain present months after endodontic treatment. Endodontic procedures included in the review were pulpe…	1	1	1	4	4			1	2	250	260	USA (Minnesota)	University of Minnesota System; University of Minnesota Twin Cities; University of Minnesota System; University of Minnesota Twin Cities; University of North Carolina; University of North Carolina Chapel Hill; University of Minnesota System; University of Minnesota Twin Cities; University of Minnesota System; University of Minnesota Twin Cities; University of Minnesota System; University of Minne…	nixdorf@umn.edu	NCRR [K12-RR023247]	NCRR(United States Department of Health & Human ServicesNational Institutes of Health (NIH) - USANIH National Center for Research Resources (NCRR))	Supported by NCRR K12-RR023247 (Dr Nixdorf).	68	80	85	ELSEVIER SCIENCE INC	NEW YORK	0099-2399	1878-3554	2010	10.1016/j.joen.2009.11.007	http://dx.doi.org/10.1016/j.joen.2009.11.007	7	Dentistry, Oral Surgery & Medicine	Dentistry, Oral Surgery & Medicine	Green Accepted, Green Published
Figini, L; Lodi, G; Gorni, F; Gagliani, M	Single versus multiple visits for endodontic treatment of permanent teeth: A Cochrane systematic review	JOURNAL OF ENDODONTICS	The Cochrane Collaboration promotes evidence-based healthcare decision making globally through systematic reviews of the effects of healthcare intervention. The purpose of this systematic review was to investigate whether the effectiveness and frequency of short-term and long-term complications are different when endodontic procedure is completed in one or multiple visits. Randomized and quasi-ra…	2	1	2	4	4			1	1	250	162	Italy	University of Milan	giovanni.lodi@unimi.it				34	76	84	ELSEVIER SCIENCE INC	NEW YORK	0099-2399	1878-3554	2008	10.1016/j.joen.2008.06.009	http://dx.doi.org/10.1016/j.joen.2008.06.009	7	Dentistry, Oral Surgery & Medicine	Dentistry, Oral Surgery & Medicine
Kcenan, JV; Farman, AG; Fedorowicz, Z; Newton, JT	A Cochrane Systematic Review Finds No Evidence to Support the Use of Antibiotics for Pain Relief in Irreversible Pulpitis	JOURNAL OF ENDODONTICS	The Cochrane Systematic Review promotes evidence-based outcomes studies. The review summarized here was conducted in an attempt to achieve reliable evidence concerning the effectiveness, or otherwise, of prescribing antibiotics for patients having irreversible pulpitis. A competent search strategy was developed and used across several databases including MEDLINE to identify randomized controlled …	2	1	2	4	4	1	1	1	2	250	185	USA (Kentucky)	University of Louisville; King's College Hospital NHS Foundation Trust; King's College Hospital; University of London; King's College London	zbysfedo@batelco.com.bh				15	34	35	ELSEVIER SCIENCE INC	NEW YORK	0099-2399	1878-3554	2006	10.1016/j.joen.2005.10.029	http://dx.doi.org/10.1016/j.joen.2005.10.029	6	Dentistry, Oral Surgery & Medicine	Dentistry, Oral Surgery & Medicine
Forssell, H; Kalso, E; Koskela, P; Vehmanen, R; Puukka, P; Alanen, P	Occlusal treatments in temporomandibular disorders: a qualitative systematic review of randomized controlled trials	PAIN	Occlusal treatments (occlusal splints and occlusal adjustment) are controversial but widely used treatment methods for temporomandibular disorders (TMD). To investigate whether studies are in agreement with current clinical practices, a systematic review of randomized controlled trials (RCTs) of occlusal treatment studies from the period 1966 to March 1999 was undertaken. Eighteen studies met the…	2	1	2	4	4			2	1	250	252	Finland	University of Turku; University of Helsinki; Helsinki University Central Hospital; University of Turku	heli.forssell@tyks.fi				54	110	115	LIPPINCOTT WILLIAMS & WILKINS	PHILADELPHIA	0304-3959	1872-6623	1999	10.1016/S0304-3959(99)00160-8	http://dx.doi.org/10.1016/S0304-3959(99)00160-8	12	Anesthesiology; Clinical Neurology; Neurosciences	Anesthesiology; Neurosciences & Neurology
Kim, DH; Kim, SW; Lee, J; Hwang, SH	Narrow-band imaging for screening of oral premalignant or cancerous lesions: A systematic review and meta-analysis	CLINICAL OTOLARYNGOLOGY	Background It remains unclear whether the use of adjunctive diagnostic screening methods improves the diagnostic efficacies of oral premalignant and cancerous lesions. Objective of review We evaluated the diagnostic accuracy of narrow-band imaging used to detect oral cancer and precancerous lesions defined employing different narrow-band imaging criteria. Type of review Systematic review and meta…	1	2	1	4	4			2	2	250	284	Korea	Catholic University of Korea; Seoul St. Mary's Hospital; Catholic University of Korea	yellobird@catholic.ac.kr	Basic Science Research Program through the National Research Foundation of Korea (NRF) - Ministry of Education [2020R1I1A1A01051844, 2018R1D1A1B07045421]; Bio & Medical Technology Development Program of the National Research Foundation (NRF) - Ministry of Science ICT [2018M3A9E8020856, 2019M3A9H2032424, 2019M3E5D5064110]	Basic Science Research Program through the National Research Foundation of Korea (NRF) - Ministry of Education; Bio & Medical Technology Development Program of the National Research Foundation (NRF) - Ministry of Science ICT	This research was supported by the Basic Science Research Program through the National Research Foundation of Korea (NRF) funded by the Ministry of Education (2020R1I1A1A01051844, 2018R1D1A1B07045421), and the Bio & Medical Technology Development Program of the National Research Foundation (NRF) funded by the Ministry of Science & ICT (2018M3A9E8020856, 2019M3A9H2032424, 2019M3E5D5064110). The sp…	24	8	8	WILEY	HOBOKEN	1749-4478	1749-4486	2021	10.1111/coa.13724	http://dx.doi.org/10.1111/coa.13724	7	Otorhinolaryngology	Otorhinolaryngology
Lin, JS; Townsend, JA; Humbyrd, C; Samora, JB	Is methylmethacrylate toxic during pregnancy and breastfeeding?--- a systematic review	ARTHROPLASTY	IntroductionMethyl methacrylate (MMA) is commonly used in the fields of dentistry and orthopaedic surgery. However, there remain concerns for the occupational hazards of MMA, particularly during pregnancy and breastfeeding.MethodsWe performed a systematic review of studies on effects that MMA may have in pregnancy in the context of exposure during orthopaedic surgery and dentistry. Review article…	1	2	2	4	4			2	1	250	243	USA (Ohio)	University System of Ohio; Ohio State University; University System of Ohio; Ohio State University; Nationwide Childrens Hospital; Johns Hopkins University; University System of Ohio; Ohio State University; Nationwide Childrens Hospital	julie.samora@nationwidechildrens.org				24	0	0	BMC	LONDON		2524-7948	2021	10.1186/s42836-020-00059-z	http://dx.doi.org/10.1186/s42836-020-00059-z	7	Orthopedics	Orthopedics	gold, Green Accepted
Khadka, S; Khan, S; King, A; Goldberg, LR; Crocombe, L; Bettiol, S	Poor oral hygiene, oral microorganisms and aspiration pneumonia risk in older people in residential aged care: a systematic review	AGE AND AGEING	Background: aspiration pneumonia increases hospitalisation and mortality of older people in residential aged care. Objectives: determine potentially pathogenic microorganisms in oral specimens of older people with aspiration pneumonia and the effect of professional oral care in reducing aspiration pneumonia risk. Data Sources: PUBMED/MEDLINE, CINAHL, EMBASE, COCHRANE, PROQUEST, Google Scholar, We…	1	2	2	4	4			2	1	250	255	Australia	University of Tasmania; Deakin University; University of Tasmania; University of Tasmania	s.bettiol@utas.edu.au	University of Tasmania	University of Tasmania	The University of Tasmania.	30	22	23	OXFORD UNIV PRESS	OXFORD	0002-0729	1468-2834	2021	10.1093/ageing/afaa102	http://dx.doi.org/10.1093/ageing/afaa102	7	Geriatrics & Gerontology	Geriatrics & Gerontology	Green Published, Green Accepted, Bronze
Kim, D; Song, EA; Kim, SW; Hwang, SH	Efficacy of toluidine blue in the diagnosis and screening of oral cancer and pre-cancer: A systematic review and meta-analysis	CLINICAL OTOLARYNGOLOGY	Aims The accuracy of toluidine blue (TB) and chemiluminescence for diagnosing oral cancer and pre-cancer was evaluated. Methods Two authors (working independently) comprehensively reviewed six databases (PubMed, Cochrane database, Embase, Web of Science, SCOPUS and Google Scholar) from their dates of inception until March 2020. Oral mucosal disorder, as detected by TB, was compared with that dete…	1	2	1	4	4			2	2	250	290	Korea	Catholic University of Korea; Seoul St. Mary's Hospital; Catholic University of Korea	yellobird@catholic.ac.kr	Basic Science Research Program through the National Research Foundation of Korea (NRF) - Ministry of Education [2018R1D1A1B07045421]; Bio & Medical Technology Development Program of the NRF - Ministry of Science ICT [2018M3A9E8020856, 2019M3A9H2032424, 2019M3E5D5064110]; Institute of Clinical Medicine Research of Bucheon St. Mary's Hospital; Catholic University of Korea	Basic Science Research Program through the National Research Foundation of Korea (NRF) - Ministry of Education; Bio & Medical Technology Development Program of the NRF - Ministry of Science ICT; Institute of Clinical Medicine Research of Bucheon St. Mary's Hospital; Catholic University of Korea	This research was supported by the Basic Science Research Program through the National Research Foundation of Korea (NRF) funded by the Ministry of Education (2018R1D1A1B07045421), the Bio & Medical Technology Development Program of the NRF funded by the Ministry of Science & ICT (2018M3A9E8020856, 2019M3A9H2032424, 2019M3E5D5064110), and the Institute of Clinical Medicine Research of Bucheon St.…	37	10	10	WILEY	HOBOKEN	1749-4478	1749-4486	2021	10.1111/coa.13613	http://dx.doi.org/10.1111/coa.13613	8	Otorhinolaryngology	Otorhinolaryngology
Torres, TAP; Corradi-Dias, L; Oliveira, PD; Martins, CC; Paiva, SM; Pordeus, IA; Abreu, LG	Association between sense of coherence and dental caries: systematic review and meta-analysis	HEALTH PROMOTION INTERNATIONAL	Sense of coherence (SOC) is regarded as the individuals' capacity for managing the stressors over their lifespan. The aim of this systematic review and meta-analysis was to evaluate the association between SOC and dental caries. Electronic searchers were conducted in six databases: PubMed, Medline, Scopus, Web of Science, Lilacs and Proquest from their date of inception until November/2017. An up…	2	2	1	4	4			2	2	250	252	Brazil	Universidade Federal de Minas Gerais	larissacorradi@gmail.com				57	9	12	OXFORD UNIV PRESS	OXFORD	0957-4824	1460-2245	2020	10.1093/heapro/daz038	http://dx.doi.org/10.1093/heapro/daz038	12	Health Policy & Services; Public, Environmental & Occupational Health	Health Care Sciences & Services; Public, Environmental & Occupational Health
Bordea, IR; Candrea, S; Alexescu, GT; Bran, S; Baciut, M; Baciut, G; Lucaciu, O; Dinu, CM; Todea, DA	Nano-hydroxyapatite use in dentistry: a systematic review	DRUG METABOLISM REVIEWS	Nano-hydroxyapatite (nano-HA) is a material with multiple uses due to its biocompatibility and its resemblance to the nonorganic bone structure. It is used in various dental domains such as implantology, surgery, periodontology, esthetics and prevention. The aim of this study is to provide a wide understanding of nano-HA and to promote treatments based on nanomaterials in dentistry. A search in t…	2	1	2	4	4			2	2	250	226	Romania	Iuliu Hatieganu University of Medicine & Pharmacy; Iuliu Hatieganu University of Medicine & Pharmacy; Iuliu Hatieganu University of Medicine & Pharmacy; Iuliu Hatieganu University of Medicine & Pharmacy; Iuliu Hatieganu University of Medicine & Pharmacy; Iuliu Hatieganu University of Medicine & Pharmacy	mbaciut@umfcluj.ro				47	53	56	TAYLOR & FRANCIS LTD	ABINGDON	0360-2532	1097-9883	2020	10.1080/03602532.2020.1758713	http://dx.doi.org/10.1080/03602532.2020.1758713	14	Pharmacology & Pharmacy	Pharmacology & Pharmacy
Gu, ZW; Zhang, SS; Zhang, RJ; Tang, H; Sun, XY; Liu, XN; Zheng, SG	Prevalence of Caries in Mainland China: Evidence from 1980 to 2018: A Systematic Review and Meta-Analysis	CHINESE JOURNAL OF DENTAL RESEARCH	Objective: To systematically review the prevalence of dental caries from 1980 to 2018 to provide evidence for caries prevention in mainland China. Methods: Four databases were selected with online search tools to offer maximum coverage of the published literature on the provincial or national level of caries prevalence: Medline, EMBASE, China National Knowledge Infrastructure (CNKI, in Chinese) a…	1	2	1	2	Chinese			1	2	250	317	China	Peking University	lxn1968@163.com; zhengsg86@gmail.com	Peking University `Medical-Informatics' Seed Fund [BMU20160599]	Peking University `Medical-Informatics' Seed Fund	This study was funded by the Peking University `Medical-Informatics' Seed Fund (Project No: BMU20160599).	105	5	5	QUINTESSENCE PUBLISHING CO INC	HANOVER PARK	1462-6446	1867-5646	2019	10.3290/j.cjdr.a43736	http://dx.doi.org/10.3290/j.cjdr.a43736	13	Dentistry, Oral Surgery & Medicine	Dentistry, Oral Surgery & Medicine
Varela-Centelles, P; Seoane, J; Lopez-Cedrun, JL; Fernandez-Sanroman, J; Garcia-Martin, JM; Takkouche, B; Alvarez-Novoa, P; Seoane-Romero, JM	The length of patient and primary care time interval in the pathways to treatment in symptomatic oral cancer. A quantitative systematic review	CLINICAL OTOLARYNGOLOGY	Objectives: To examine the relative length of the patient and primary care intervals in symptomatic oral cancer. Design: Quantitative systematic review. Search strategy: Oral cancer OR oral squamous cell carcinoma OR oropharyngeal cancer AND time interval OR diagnostic delay. Setting: Primary and secondary care. Participants: Oral and oropharyngeal cancer patients. Main outcome measures: We compu…	1	2	2	4	4			2	1	250	235	Spain	Hospital Universitario Lucus Augusti-Lugo; Universidade de Santiago de Compostela; Complejo Hospitalario Universitario A Coruna; University of Oviedo; Universidade de Santiago de Compostela	juanmanuel.seoane@usc.es	Spanish National RDI Programme [PI14/01446]; ISCIII-Subdireccion General de Evaluacion y Fomento de la Investigacion; European Regional Development Fund (ERDF)	Spanish National RDI Programme; ISCIII-Subdireccion General de Evaluacion y Fomento de la Investigacion; European Regional Development Fund (ERDF)(European Commission)	Spanish National R&D&I Programme 2013-2016, Grant/Award Number: PI14/01446; ISCIII-Subdireccion General de Evaluacion y Fomento de la Investigacion; European Regional Development Fund (ERDF)	27	19	19	WILEY	HOBOKEN	1749-4478	1749-4486	2018	10.1111/coa.12919	http://dx.doi.org/10.1111/coa.12919	8	Otorhinolaryngology	Otorhinolaryngology
Dawe, N; Patterson, J; O'Hara, J	Functional swallowing outcomes following treatment for oropharyngeal carcinoma: a systematic review of the evidence comparing trans-oral surgery versus non-surgical management	CLINICAL OTOLARYNGOLOGY	BackgroundTrans-oral surgical and non-surgical management options for oropharyngeal squamous cell carcinoma (OPSCC) appear to offer similar survival outcomes. Functional outcomes, in particular swallowing, have become of increasing interest in the debate regarding treatment options. Contemporary reviews on function following treatment frequently include surrogate markers and limit the value of co…	1	1	2	4	4			2	1	250	337	United Kingdom	Newcastle University - UK; Newcastle Freeman Hospital; Newcastle University - UK	n.dawe@nhs.net	NIHR Clinical Lecturer award; National Institute for Health Research [CAT-CL-03-2012-004] Funding Source: researchfish	NIHR Clinical Lecturer award; National Institute for Health Research(National Institute for Health Research (NIHR))	Dr Patterson is funded by NIHR Clinical Lecturer award.	69	18	18	WILEY	HOBOKEN	1749-4478	1749-4486	2016	10.1111/coa.12526	http://dx.doi.org/10.1111/coa.12526	15	Otorhinolaryngology	Otorhinolaryngology
Harada, Y; Prajapati, D; Poudel, P; Karmacharya, B; Sugishita, T; Rawal, L	Effectiveness of oral health promotion interventions for people with type 2 diabetes delivered by non-dental health care professionals: a systematic review Oral health promotion for people with diabetes by non-dental healthcare professionals	GLOBAL HEALTH ACTION	Background Oral health problems among people with diabetes mellitus are an emerging public health problem. Despite the rising concerns of oral health and diabetes mellitus comorbidity, there is a lack of dental health care professionals such as dentists, to address this problem, especially at the primary care level in low- and middle-income countries. Objective This review systematically synthesi…	1	1	2	3	English			2	1	300	294	Japan	Tokyo Women's Medical University; Western Sydney University; Ingham Institute for Applied Medical Research; Kathmandu University; Central Queensland University; Central Queensland University; Western Sydney University	yurikoharada22@gmail.com	Japan Society for the Promotion of Science [JP 20K23171]	Japan Society for the Promotion of Science(Ministry of Education, Culture, Sports, Science and Technology, Japan (MEXT)Japan Society for the Promotion of Science)	This work was supported by the Japan Society for the Promotion of Science [JP 20K23171].	34	0	0	TAYLOR & FRANCIS LTD	ABINGDON		1654-9880	2022	10.1080/16549716.2022.2075576	http://dx.doi.org/10.1080/16549716.2022.2075576	9	Public, Environmental & Occupational Health	Public, Environmental & Occupational Health	Green Published
Quadri, MFA; Tadakamadla, SK; John, T	Smokeless tobacco and oral cancer in the Middle East and North Africa: A systematic review and meta-analysis	TOBACCO INDUCED DISEASES	INTRODUCTION Cancer of the oral cavity is regarded lethal with a fairly low mean 5-year survival rate. The current systematic review and meta-analysis is the first of its kind to examine, if the evidence from the Middle East and North African region indicates an association between oral cancer and tobacco; and evaluates the quality of the evidence that portrays this relationship. METHODS A search…	1	2	1	4	4			2	1	300	272	Saudi Arabia	Jazan University; Griffith University; Menzies Health Institute Queensland	quadri@gmail.com				47	11	11	EUROPEAN PUBLISHING	HERAKLION	1617-9625		2019	10.18332/tid/110259	http://dx.doi.org/10.18332/tid/110259	10	Substance Abuse; Public, Environmental & Occupational Health	Substance Abuse; Public, Environmental & Occupational Health	gold, Green Submitted, Green Published, Green Accepted
Jiang, X; Jiang, XG; Wang, Y; Huang, RJ	Correlation between tobacco smoking and dental caries: A systematic review and meta-analysis	TOBACCO INDUCED DISEASES	INTRODUCTION Tobacco is responsible for infaust oral conditions and many oral diseases. Dental caries is one of the most prevalent oral diseases. The association between tobacco smoking and dental caries has become an important recent topic of research. A systematic review and meta-analysis was conducted to evaluate the association between tobacco smoking and dental caries. METHODS A literature s…	1	2	1	4	4			2	1	300	302	China	Sichuan University	wangyan1458@163.com; ruijmhuang@gmail.com	National Natural Science Foundation of China [NSFC 31800114]	National Natural Science Foundation of China(National Natural Science Foundation of China (NSFC))	This work is partially supported by the National Natural Science Foundation of China (NSFC 31800114).	29	25	27	EUROPEAN PUBLISHING	HERAKLION	1617-9625		2019	10.18332/tid/106117	http://dx.doi.org/10.18332/tid/106117	8	Substance Abuse; Public, Environmental & Occupational Health	Substance Abuse; Public, Environmental & Occupational Health	gold, Green Published, Green Submitted, Green Accepted
Muller-Heupt, LK; Schiegnitz, E; Kaya, S; Jacobi-Gresser, E; Kammerer, PW; Al-Nawas, B	Diagnostic tests for titanium hypersensitivity in implant dentistry: a systematic review of the literature	INTERNATIONAL JOURNAL OF IMPLANT DENTISTRY	Purpose: There are rising concerns about titanium hypersensitivity reaction regarding dental endosseous implants. This review aims to summarize and compare the validity and reliability of the available dermatological and laboratory diagnostic tests regarding titanium hypersensitivity. The following PICO design was used: In Patients with titanium dental implants (P) does epicutaneous testing (ECT)…	1	2	2	4	4			1	2	250	331	Germany	Johannes Gutenberg University of Mainz	lena_katharina.mueller@unimedizin-mainz.de				80	4	4	SPRINGER JAPAN KK	TOKYO		2198-4034	2022	10.1186/s40729-022-00428-0	http://dx.doi.org/10.1186/s40729-022-00428-0	11	Dentistry, Oral Surgery & Medicine	Dentistry, Oral Surgery & Medicine	gold, Green Published
Hirani, M; Devine, M; Obisesan, O; Bryant, C	The use of three implants to support a fixed prosthesis in the management of the edentulous mandible: a systematic review	INTERNATIONAL JOURNAL OF IMPLANT DENTISTRY	Background Dental implants have been widely utilised as a treatment modality for prosthetic rehabilitation. The aim of this study was to evaluate the implant and prosthetic survival rate, changes in marginal bone level, and patient satisfaction outcomes with the use of three implants to support a fixed prosthesis in the edentulous mandible. Methods A comprehensive electronic search was performed …	1	1	2	4	4			1	1	250	194	United Kingdom	University of London; King's College London; University College London Hospitals NHS Foundation Trust; University of London; University College London	Murtaza.Hirani@nhs.net				50	0	0	SPRINGER JAPAN KK	TOKYO		2198-4034	2022	10.1186/s40729-022-00423-5	http://dx.doi.org/10.1186/s40729-022-00423-5	11	Dentistry, Oral Surgery & Medicine	Dentistry, Oral Surgery & Medicine	Green Published, gold
Smeets, R; Matthies, L; Windisch, P; Gosau, M; Jung, R; Brodala, N; Stefanini, M; Kleinheinz, J; Payer, M; Henningsen, A; Al-Nawas, B; Knipfer, C	Horizontal augmentation techniques in the mandible: a systematic review	INTERNATIONAL JOURNAL OF IMPLANT DENTISTRY	Purpose Placement of dental implants has evolved to be an advantageous treatment option for rehabilitation of the fully or partially edentulous mandible. In case of extensive horizontal bone resorption, the bone volume needs to be augmented prior to or during implant placement in order to obtain dental rehabilitation and maximize implant survival and success. Methods Our aim was to systematically…	1	1	2	4	4			1	1	250	253	Germany	University of Hamburg; University Medical Center Hamburg-Eppendorf; University of Hamburg; University Medical Center Hamburg-Eppendorf; University of Hamburg; University Medical Center Hamburg-Eppendorf; Semmelweis University; University of Zurich; University of Bologna; University of Munster; Medical University of Graz; Johannes Gutenberg University of Mainz	al-nawas@uni-mainz.de				117	5	5	SPRINGER JAPAN KK	TOKYO		2198-4034	2022	10.1186/s40729-022-00421-7	http://dx.doi.org/10.1186/s40729-022-00421-7	18	Dentistry, Oral Surgery & Medicine	Dentistry, Oral Surgery & Medicine	gold, Green Published
Werny, JG; Sagheb, K; Diaz, L; Kammerer, PW; Al-Nawas, B; Schiegnitz, E	Does vitamin D have an effect on osseointegration of dental implants? A systematic review	INTERNATIONAL JOURNAL OF IMPLANT DENTISTRY	Purpose: The aim of this study was to systematically review the available evidence to evaluate the efficacy of vitamin D supplementation or vitamin D depletion on the osseointegration of implants in animals and humans. Methods: The focus questions addressed were Do vitamin D deficient subjects treated with (dental) implants have an inferior osseointegration than subjects with adequate serum vitam…	1	1	2	2	English, German			1	1	250	375	Germany	Johannes Gutenberg University of Mainz; Universidad de Chile	joscha.werny@unimedizin-mainz.de	Projekt DEAL	Projekt DEAL	Open Access funding enabled and organized by Projekt DEAL.	50	3	3	SPRINGER JAPAN KK	TOKYO		2198-4034	2022	10.1186/s40729-022-00414-6	http://dx.doi.org/10.1186/s40729-022-00414-6	12	Dentistry, Oral Surgery & Medicine	Dentistry, Oral Surgery & Medicine	Green Accepted, gold
De Mendoza, ILI; Setien-Olarra, A; Garcia-De la Fuente, AM; Aguirre-Urizar, JM; Marichalar-Mendia, X	Role of proinflammatory mutations in peri-implantitis: systematic review and meta-analysis	INTERNATIONAL JOURNAL OF IMPLANT DENTISTRY	Purpose To perform a systematic review and meta-analysis on the presence of inflammatory polymorphisms in patients with peri-implantitis (PI). PI is the main complication associated to dental implant therapy. Although its main risk factors are history of periodontitis, poor plaque control and lack of regular maintenance, genetic susceptibility could also be a determinant factor for its appearance…	1	2	1	4	4			1	2	250	179	Spain	University of Basque Country; University of Basque Country	xabier.marichalar@gmail.com				37	4	4	SPRINGER JAPAN KK	TOKYO		2198-4034	2022	10.1186/s40729-022-00400-y	http://dx.doi.org/10.1186/s40729-022-00400-y	9	Dentistry, Oral Surgery & Medicine	Dentistry, Oral Surgery & Medicine	Green Published, Green Accepted, gold
Wagner, J; Spille, JH; Wiltfang, J; Naujokat, H	Systematic review on diabetes mellitus and dental implants: an update	INTERNATIONAL JOURNAL OF IMPLANT DENTISTRY	Purpose: Dental implant surgery was developed to be the most suitable and comfortable instrument for dental and oral rehabilitation in the past decades, but with increasing numbers of inserted implants, complications are becoming more common. Diabetes mellitus as well as prediabetic conditions represent a common and increasing health problem (International Diabetes Federation in IDF Diabetes Atla…	1	1	2	4	4			1	2	250	301	Germany	University of Kiel; Schleswig Holstein University Hospital	juliane.schulz@uksh.de	Projekt DEAL	Projekt DEAL	Open Access funding enabled and organized by Projekt DEAL. No sources of funding contributed to this manuscript.	83	9	9	SPRINGER JAPAN KK	TOKYO		2198-4034	2022	10.1186/s40729-021-00399-8	http://dx.doi.org/10.1186/s40729-021-00399-8	21	Dentistry, Oral Surgery & Medicine	Dentistry, Oral Surgery & Medicine	Green Accepted, gold
Al-Maawi, S; Becker, K; Schwarz, F; Sader, R; Ghanaati, S	Efficacy of platelet-rich fibrin in promoting the healing of extraction sockets: a systematic review	INTERNATIONAL JOURNAL OF IMPLANT DENTISTRY	Purpose To address the focused question: in patients with freshly extracted teeth, what is the efficacy of platelet-rich fibrin (PRF) in the prevention of pain and the regeneration of soft tissue and bone compared to the respective control without PRF treatment? Methods After an electronic data search in PubMed database, the Web of Knowledge of Thomson Reuters and hand search in the relevant jour…	1	1	2	4	4			1	1	250	231	Germany	Goethe University Frankfurt; Goethe University Frankfurt; Heinrich Heine University Dusseldorf	Shahram.Ghanaati@kgu.de	Projekt DEAL	Projekt DEAL	Open Access funding enabled and organized by Projekt DEAL. This study was self-funded by the author.	83	6	6	SPRINGER JAPAN KK	TOKYO		2198-4034	2021	10.1186/s40729-021-00393-0	http://dx.doi.org/10.1186/s40729-021-00393-0	27	Dentistry, Oral Surgery & Medicine	Dentistry, Oral Surgery & Medicine	gold, Green Published
Ramanauskaite, A; Fretwurst, T; Schwarz, F	Efficacy of alternative or adjunctive measures to conventional non-surgical and surgical treatment of peri-implant mucositis and peri-implantitis: a systematic review and meta-analysis	INTERNATIONAL JOURNAL OF IMPLANT DENTISTRY	Purpose To evaluate the efficacy of alternative or adjunctive measures to conventional non-surgical or surgical treatment of peri-implant mucositis and peri-implantitis. Material and methods Prospective randomized and nonrandomized controlled studies comparing alternative or adjunctive measures, and reporting on changes in bleeding scores (i.e., bleed0ing index (BI) or bleeding on probing (BOP)),…	1	1	1	4	4			1	1	250	259	Germany	Goethe University Frankfurt; University of Freiburg; Goethe University Frankfurt	f.schwarz@med.uni-frankfurt.de				108	21	21	SPRINGER JAPAN KK	TOKYO		2198-4034	2021	10.1186/s40729-021-00388-x	http://dx.doi.org/10.1186/s40729-021-00388-x	61	Dentistry, Oral Surgery & Medicine	Dentistry, Oral Surgery & Medicine	Green Published, gold
Wigianto, AYP; Goto, T; Iwawaki, Y; Ishida, Y; Watanabe, M; Ichikawa, T	Treatment outcomes of implant-assisted removable partial denture with distal extension based on the Kennedy classification and attachment type: a systematic review	INTERNATIONAL JOURNAL OF IMPLANT DENTISTRY	Background Implant-assisted removable partial dentures (IARPDs) have recently become popular, but little information is available on the treatment outcomes based on the Kennedy classification and attachment types. Objective The objective of this review was to evaluate the treatment outcomes of IARPD delivered for distal extension edentulous areas based on the differences in the Kennedy classifica…	1	1	2	3	English			1	2	250	314	Japan	Tokushima University	tak510@tokushima-u.ac.jp				46	4	4	SPRINGER JAPAN KK	TOKYO		2198-4034	2021	10.1186/s40729-021-00394-z	http://dx.doi.org/10.1186/s40729-021-00394-z	14	Dentistry, Oral Surgery & Medicine	Dentistry, Oral Surgery & Medicine	gold, Green Published
Diaz-Olivares, LA; Brinkmann, JCB; Martinez-Rodriguez, N; Martinez-Gonzalez, JM; Lopez-Quiles, J; Leco-Berrocal, I; Meniz-Garcia, C	Management of Schneiderian membrane perforations during maxillary sinus floor augmentation with lateral approach in relation to subsequent implant survival rates: a systematic review and meta-analysis	INTERNATIONAL JOURNAL OF IMPLANT DENTISTRY	Background This systematic review aimed to propose a treatment protocol for repairing intraoperative perforation of the Schneiderian membrane during maxillary sinus floor augmentation (MSFA) procedures with lateral window technique. In turn, to assess subsequent implant survival rates placed below repaired membranes compared with intact membranes and therefore determine whether membrane perforati…	1	1	1	4	4	2	English, German, Spanish	1	2	250	275	Spain	Complutense University of Madrid	jcortesb@ucm.com				73	8	8	SPRINGER JAPAN KK	TOKYO		2198-4034	2021	10.1186/s40729-021-00346-7	http://dx.doi.org/10.1186/s40729-021-00346-7	13	Dentistry, Oral Surgery & Medicine	Dentistry, Oral Surgery & Medicine	gold, Green Published
de Mendoza, ILI; Cayero-Garay, A; Quindos-Andres, G; Aguirre-Urizar, JM	A systematic review on the implication of Candida in peri-implantitis	INTERNATIONAL JOURNAL OF IMPLANT DENTISTRY	Background Candida is a heterogeneous fungal genus. Subgingival sulcus is a refuge for Candida, which has already been related to the pathogenic inflammation of periodontitis. This work aims to review the presence of Candida in the sulcular fluid surrounding dental implants and discuss its potential role in peri-implantitis. Results A bibliographical research was performed in PubMed, Scopus and W…	1	2	2	4	4			1	2	250	202	Spain	University of Basque Country; University of Basque Country	Josemanuel.aguirre@ehu.eus				51	7	7	SPRINGER JAPAN KK	TOKYO		2198-4034	2021	10.1186/s40729-021-00338-7	http://dx.doi.org/10.1186/s40729-021-00338-7	9	Dentistry, Oral Surgery & Medicine	Dentistry, Oral Surgery & Medicine	Green Accepted, gold, Green Published
Kunzendorf, B; Naujokat, H; Wiltfang, J	Indications for 3-D diagnostics and navigation in dental implantology with the focus on radiation exposure: a systematic review	INTERNATIONAL JOURNAL OF IMPLANT DENTISTRY	Background Dental implants are a common restorative method used to replace missing teeth. Implant placement techniques guided by three-dimensional imaging and navigation are becoming more widely available. Objective The present review focused on the following questions: 1. What are the advantages and disadvantages of 2-D versus 3-D imaging in dental implantology? 2. What are the advantages and di…	1	2	2	4	4			1	2	250	290	Germany	University of Kiel; Schleswig Holstein University Hospital	Burkhard-Kunzendorf@gmx.de				70	4	4	SPRINGER JAPAN KK	TOKYO		2198-4034	2021	10.1186/s40729-021-00328-9	http://dx.doi.org/10.1186/s40729-021-00328-9	8	Dentistry, Oral Surgery & Medicine	Dentistry, Oral Surgery & Medicine	Green Published, gold
Lopez-Pacheco, A; Soto-Penaloza, D; Gomez, M; Penarrocha-Oltra, D; Alarcon, MA	Socket seal surgery techniques in the esthetic zone: a systematic review with meta-analysis and trial sequential analysis of randomized clinical trials	INTERNATIONAL JOURNAL OF IMPLANT DENTISTRY	BackgroundThe socket seal surgery (SSS) technique is a common alternative for the management of the post-extraction sockets that requires a primary closure of the wound to promote proper regeneration and ridge preservation.ObjectiveTo learn about the effect of different SSS techniques on alveolar ridge preservationMaterial and methodsTwo independent and calibrated reviewers conducted an electroni…	1	1	1	4	4			1	1	250	338	Peru	Universidad Peruana Cayetano Heredia; University of Valencia; Universidad Peruana Cayetano Heredia	andrea.lopez.p@upch.pe				53	3	4	SPRINGER JAPAN KK	TOKYO		2198-4034	2021	10.1186/s40729-021-00294-2	http://dx.doi.org/10.1186/s40729-021-00294-2	14	Dentistry, Oral Surgery & Medicine	Dentistry, Oral Surgery & Medicine	Green Accepted, gold
Tay, JRH; Lu, XJ; Lai, WMC; Fu, JH	Clinical and histological sequelae of surgical complications in horizontal guided bone regeneration: a systematic review and proposal for management	INTERNATIONAL JOURNAL OF IMPLANT DENTISTRY	It is not uncommon to encounter post-surgical complications after horizontal guided bone regeneration (GBR). The primary aim of this review was to evaluate the incidence and types of complications that occur after horizontal GBR and propose management strategies to deal with these clinical situations. A secondary aim was to conduct a histomorphometric review of the wound healing process at sites …	2	2	2	3	English	3	English	1	2	250	359	Singapore		denfjh@nus.edu.sg				72	10	10	SPRINGER JAPAN KK	TOKYO		2198-4034	2020	10.1186/s40729-020-00274-y	http://dx.doi.org/10.1186/s40729-020-00274-y	20	Dentistry, Oral Surgery & Medicine	Dentistry, Oral Surgery & Medicine	gold, Green Accepted
Ragucci, GM; Elnayef, B; Criado-Camara, E; Suarez-Lopez Del Amo, F; Hernandez-Alfaro, F	Immediate implant placement in molar extraction sockets: a systematic review and meta-analysis	INTERNATIONAL JOURNAL OF IMPLANT DENTISTRY	Background Immediate implants are frequently employed in the anterior maxillary area. However, the installation of dental implants simultaneously with tooth extraction can also provide with benefits in the posterior areas with a reduction in time prior the recovery of the masticatory function. Results previously reported in the literature show high-survival and success rates for implants placed i…	1	1	1	4	4			1	2	250	299	Spain	Universitat Internacional de Catalunya (UIC)	gian1@uic.es				38	17	17	SPRINGER JAPAN KK	TOKYO		2198-4034	2020	10.1186/s40729-020-00235-5	http://dx.doi.org/10.1186/s40729-020-00235-5	12	Dentistry, Oral Surgery & Medicine	Dentistry, Oral Surgery & Medicine	gold, Green Published
Gupta, S; Del Fabbro, M; Chang, J	The impact of simvastatin intervention on the healing of bone, soft tissue, and TMJ cartilage in dentistry: a systematic review and meta-analysis	INTERNATIONAL JOURNAL OF IMPLANT DENTISTRY	The review aimed at assessing the osteopromotive potential as well as soft tissue and temporomandibular joint (TMJ) cartilage healing properties of simvastatin by summarizing its efficacy on the current dental treatment of periodontal bone and soft tissue defects, and temporomandibular joint (TMJ) arthritis from the available animals and human studies. An electronic search was performed on MEDLIN…	2	1	1	3	English			1	1	250	296	USA (Florida)	State University System of Florida; University of Florida; University of Milan	jchang@dental.ufl.edu	UFCD [00127658]	UFCD	This study is supported by the UFCD start-up grant to Dr. Jia Chang #00127658.	40	21	23	SPRINGER JAPAN KK	TOKYO		2198-4034	2019	10.1186/s40729-019-0168-4	http://dx.doi.org/10.1186/s40729-019-0168-4	11	Dentistry, Oral Surgery & Medicine	Dentistry, Oral Surgery & Medicine	Green Accepted, Green Published, gold
Dank, A; Aartman, IHA; Wismeijer, D; Tahmaseb, A	Effect of dental implant surface roughness in patients with a history of periodontal disease: a systematic review and meta-analysis	INTERNATIONAL JOURNAL OF IMPLANT DENTISTRY	Background: To review the literature on the effect of dental implant surface roughness in patients with a history of periodontal disease. The present review addresses the following focus question: Is there a difference for implant survival, mean marginal bone loss, and the incidence of bleeding on probing in periodontally compromised patients receiving a machined dental implant or rough surface d…	1	2	1	4	4			1	2	250	281	Netherlands	Academic Center for Dentistry Amsterdam; University of Amsterdam; Vrije Universiteit Amsterdam; Academic Center for Dentistry Amsterdam; Vrije Universiteit Amsterdam; Academic Center for Dentistry Amsterdam; University of Amsterdam; Vrije Universiteit Amsterdam	a.p.dank@acta.nl				62	16	16	SPRINGER JAPAN KK	TOKYO		2198-4034	2019	10.1186/s40729-019-0156-8	http://dx.doi.org/10.1186/s40729-019-0156-8	11	Dentistry, Oral Surgery & Medicine	Dentistry, Oral Surgery & Medicine	Green Published, gold
Ragucci, GM; Elnayef, B; del Amo, FSL; Wang, HL; Hernandez-Alfaro, F; Gargallo-Albiol, J	Influence of exposing dental implants into the sinus cavity on survival and complications rate: a systematic review	INTERNATIONAL JOURNAL OF IMPLANT DENTISTRY	BackgroundAfter tooth loss, the posterior maxilla is usually characterized by limited bone height secondary to pneumatization of the maxillary sinus and/or collapse of the alveolar ridge that preclude in many instances the installation of dental implants. In order to compensate for the lack of bone height, several treatment options have been proposed. These treatment alternatives aimed at the ins…	1	1	2	4	4	3	English	1	1	250	391	Spain	Universitat Internacional de Catalunya (UIC); University of Oklahoma System; University of Oklahoma Health Sciences Center; University of Michigan System; University of Michigan	baselnsk@gmail.com				39	18	18	SPRINGER JAPAN KK	TOKYO		2198-4034	2019	10.1186/s40729-019-0157-7	http://dx.doi.org/10.1186/s40729-019-0157-7	9	Dentistry, Oral Surgery & Medicine	Dentistry, Oral Surgery & Medicine	Green Published, Green Accepted, gold
Luo, JD; Miller, C; Jirjis, T; Nasir, M; Sharma, D	The effect of non-steroidal anti-inflammatory drugs on the osteogenic activity in osseointegration: a systematic review	INTERNATIONAL JOURNAL OF IMPLANT DENTISTRY	Non-steroidal anti-inflammatory drugs are commonly used in implant dentistry for management of post-operative pain. The objective of this systematic review was to analyse the effect of non-steroidal anti-inflammatory drugs on the osteogenic activity of osteoblasts with an emphasis on its effect on osseointegration. A systematic literature search for in vitro, animal models, and clinical trials wa…	2	1	2	4	4			1	2	250	251	Australia	James Cook University; James Cook University	denny.luo@my.jcu.edu.au	James Cook University College of Medicine and Dentistry of a Dentistry Honours Research Project	James Cook University College of Medicine and Dentistry of a Dentistry Honours Research Project	The systematic review is funded by James Cook University College of Medicine and Dentistry as part of a Dentistry Honours Research Project.	32	8	8	SPRINGER JAPAN KK	TOKYO		2198-4034	2018	10.1186/s40729-018-0141-7	http://dx.doi.org/10.1186/s40729-018-0141-7	12	Dentistry, Oral Surgery & Medicine	Dentistry, Oral Surgery & Medicine	Green Published, Green Accepted, gold
Scardueli, CR; Bizelli-Silveira, C; Marcantonio, RAC; Marcantonio, E; Stavropoulos, A; Spin-Neto, R	Systemic administration of strontium ranelate to enhance the osseointegration of implants: systematic review of animal studies	INTERNATIONAL JOURNAL OF IMPLANT DENTISTRY	The literature states that Strontium (Sr) is able to simultaneously stimulate bone formation and suppress bone resorption. Recent animal studies suggest that the systemic administration of Sr, in the form of strontium ranelate (SRAN), would enhance the osseointegration of implants. The purpose of the present study was to undertake a systematic review on animal studies evaluating the systemic admi…	1	1	2	3	English			1	2	250	290	Denmark	Aarhus University; Universidade Estadual Paulista; Malmo University	cassiorochas@hotmail.com	CAPES [003628/2015-09]; CNPq	CAPES(Coordenacao de Aperfeicoamento de Pessoal de Nivel Superior (CAPES)); CNPq(Conselho Nacional de Desenvolvimento Cientifico e Tecnologico (CNPQ))	This study was financed by the Brazilian agencies CAPES (003628/2015-09) and CNPq (scholarship).	60	11	11	SPRINGER JAPAN KK	TOKYO		2198-4034	2018	10.1186/s40729-018-0132-8	http://dx.doi.org/10.1186/s40729-018-0132-8	9	Dentistry, Oral Surgery & Medicine	Dentistry, Oral Surgery & Medicine	Green Published, gold, Green Accepted
Laverty, DP; Kelly, R; Addison, O	Survival of dental implants placed in autogenous bone grafts and bone flaps in head and neck oncology patients: a systematic review	INTERNATIONAL JOURNAL OF IMPLANT DENTISTRY	Using implants to retain prostheses as part of the oral rehabilitation of head and neck cancer patients is an increasingly common treatment modality, particularly in transported bone which is used to reconstruct defects following oncological surgical resection. The aim of this systematic review is to evaluate the survival of dental implants placed into autogenous bone grafts and flaps, in head an…	1	2	2	4	4			1	2	250	158	United Kingdom	University of Birmingham; University of Alberta	dominiclaverty560@hotmail.co.uk				35	12	12	SPRINGER JAPAN KK	TOKYO		2198-4034	2018	10.1186/s40729-018-0131-9	http://dx.doi.org/10.1186/s40729-018-0131-9	18	Dentistry, Oral Surgery & Medicine	Dentistry, Oral Surgery & Medicine	gold, Green Published, Green Accepted
Asmael, HM	Is antral membrane balloon elevation truly minimally invasive technique in sinus floor elevation surgery? A systematic review	INTERNATIONAL JOURNAL OF IMPLANT DENTISTRY	Background: Minimally invasive antral membrane balloon elevation was introduced as a less traumatic technique in sinus floor elevation surgery. This is the first systematic review to assess the results of previous studies utilizing this technique. Aims of the study: The objectives of this study were to assess the bone gain, sinus augmentation success rate, implant survival rate, and complications…	1	1	2	4	4			1	2	250	262	Irak	University of Baghdad	Dr_huda2012@yahoo.com				37	1	2	SPRINGER JAPAN KK	TOKYO		2198-4034	2018	10.1186/s40729-018-0123-9	http://dx.doi.org/10.1186/s40729-018-0123-9	8	Dentistry, Oral Surgery & Medicine	Dentistry, Oral Surgery & Medicine	Green Accepted, gold, Green Published
Taylor, K; Kruger, M; Singer, S	Long-term toxicity among head and neck cancer patients-A systematic review	ONKOLOGE	Background The treatment regime for head and neck cancer (HNC) includes surgery, radiotherapy and chemotherapy. Treatment modalities are used alone or in combination. Long-term survivors of HNC may experience a range of therapy-dependent effects. Although research has been done on the acute and medium-term problems that occur for this patient group, the toxicities that persist long-term or presen…	1	2	2	2	English, German			2	2	NA	248	Germany	Johannes Gutenberg University of Mainz; Johannes Gutenberg University of Mainz	kataylor@uni-mainz.de				22	1	1	SPRINGER HEIDELBERG	HEIDELBERG	0947-8965	1433-0415	2021	10.1007/s00761-021-00914-x	http://dx.doi.org/10.1007/s00761-021-00914-x	5	Oncology	Oncology
Cirulli, N; Gentile, E; Pedico, C; Plantamura, P	Systematic review on the use of information technology in dentistry education	DENTAL CADMOS	OBJECTIVES The aim of the article is to analyse how to use the information technologies for the sanitary education and training in dentistry. This systematic review analyses how the use of these informatics technologies facilitate the dental team formation. The aim is to understand which informatics technologies MATERIALS AND METHODS The systematic review has been performed with PRISMA (Preferred…	1	2	2	2	English, other			1	2	NA	504	Italy	Universita degli Studi di Bari Aldo Moro	dottore@studiocirulli.it				30	0	0	EDIZIONI EDRA	MILAN	0011-8524		2021	10.19256/d.cadmos.07.2021.05	http://dx.doi.org/10.19256/d.cadmos.07.2021.05	15	Dentistry, Oral Surgery & Medicine	Dentistry, Oral Surgery & Medicine
Daniele, S; Alessandri, A	State of the art in the clinical efficacy of universal adhesives: systematic literature review	DENTAL CADMOS	OBJECTIVES The aim of this systematic review it's to provide a critical evaluation about universal adhesives to the currently adhesive's procedures considered as gold standard in dental adhesion strategy during composite resin restoration of NCCL lesion. In detail has been considered the overall success of composite restoration, the presence of aesthetical alterations (marginal discoloration), bi…	1	1	2	3	English			1	1	NA	417	Italy	San Paolo-Polo Universitaria Hospital; University of Milan	danieledrstefano@gmail.com				19	0	0	EDIZIONI EDRA	MILAN	0011-8524		2020	10.19256/d.cadmos.04.2020.05	http://dx.doi.org/10.19256/d.cadmos.04.2020.05	12	Dentistry, Oral Surgery & Medicine	Dentistry, Oral Surgery & Medicine
Impellizzeri, A; Putrino, A; Zangrillo, C; Barbeto, E; Galluccio, G	Efficiency of self-ligating vs conventional braces: systematic review and meta-analysis	DENTAL CADMOS	OBJECTIVES The purpose of this section is to review the clinically significant effects of self-ligating brackets on orthodontic treatment with respect to the quality of available scientific evidence, and, finally, clarify if and which is the advantage of these different brackets in terms of overall treatment time and number of visits. MATHERIALS AND METHODS A systematic analysis was made using th…	1	1	1	4	4			1	2	NA	505	Italy	Sapienza University Rome; Sapienza University Rome; Sapienza University Rome; Sapienza University Rome	ale.impellizzeri@gmail.com				32	6	6	ELSEVIER MASSON, CORP OFF	PARIS	0011-8524		2019	10.19256/d.cadmos.06.2019.04	http://dx.doi.org/10.19256/d.cadmos.06.2019.04	10	Dentistry, Oral Surgery & Medicine	Dentistry, Oral Surgery & Medicine
Pinheiro, MA; Meira, IA; Magno, MB; Maia, LC; Garcia, RCR	Masticatory function improvement with the use of mandibular single-implant overdentures in edentulous subjects: a systematic literature review	MINERVA STOMATOLOGICA	INTRODUCTION: In this systematic review, several masticatory function parameters assessed during mandibular single-implant overdenture (SIO) use were compared to pre- SIO placement values in edentulous patients with aim of contributing to a consensus regarding denture treatment options. EVIDENCE ACQUISITION: This study was registered a priori in the PROSPERO database (CRD42018106567). Two indepen…	1	1	2	1	1			1	1	250	248	Brazil	Universidade Estadual de Campinas; Universidade Federal do Rio de Janeiro	regarcia@fop.unicamp.br	Sao Paulo Research Foundation (FAPESP) [2018/23013-4]; Coordenacao de Aperfeicoamento de Pessoal de Nivel Superior - Brasil (CAPES) [001]	Sao Paulo Research Foundation (FAPESP)(Fundacao de Amparo a Pesquisa do Estado de Sao Paulo (FAPESP)); Coordenacao de Aperfeicoamento de Pessoal de Nivel Superior - Brasil (CAPES)(Coordenacao de Aperfeicoamento de Pessoal de Nivel Superior (CAPES))	This study was supported by the Sao Paulo Research Foundation (FAPESP, grant number 2018/23013-4) and by the Coordenacao de Aperfeicoamento de Pessoal de Nivel Superior - Brasil (CAPES) - Finance Code 001.	50	3	3	EDIZIONI MINERVA MEDICA	TURIN	0026-4970	1827-174X	2020	10.23736/S0026-4970.20.04327-7	http://dx.doi.org/10.23736/S0026-4970.20.04327-7	13	Dentistry, Oral Surgery & Medicine	Dentistry, Oral Surgery & Medicine
Lollobrigida, M; Fortunato, L; Lamazza, L; Serafini, G; De Biase, A	Reosseointegration after the surgical treatment of induced peri-implantitis: systematic review on current evidence and translation from the animal to the human model	MINERVA STOMATOLOGICA	INTRODUCTION: The aim of this study was to review the histologic evidence of reosseointegration and related influencing factors in experimental induced peri-implantitis. EVIDENCE ACQUISITIO N: An electronic search was performed on Medline for animal studies that included a histometric evaluation of the amount of regenerated bone in contact with an implant surface. Questions raised in the study fo…	1	1	2	4	4			1	2	250	259	Italy	Sapienza University Rome	marco.lollobrigida@uniroma1.it				55	4	4	EDIZIONI MINERVA MEDICA	TURIN	0026-4970	1827-174X	2020	10.23736/S0026-4970.19.04181-5	http://dx.doi.org/10.23736/S0026-4970.19.04181-5	18	Dentistry, Oral Surgery & Medicine	Dentistry, Oral Surgery & Medicine
De Stefano, R; Bruno, A; Muscatello, MR; Cedro, C; Cervino, G; Fiorillo, L	Fear and anxiety managing methods during dental treatments: a systematic review of recent data	MINERVA STOMATOLOGICA	INTRODUCTION: The management of anxiety and fear of patients experiencing medical treatment is always a major issue. Dentistry is a branch of medicine that is daily in managing these problems, especially in the case of pediatric patients. Odontophobia can be managed in different ways, and the purpose of this study is to eventually review which methods are currently accepted and which are the most…	1	1	2	4	4			1	2	250	200	Italy	University of Messina; Universita della Campania Vanvitelli	lfiorillo@unime.it				100	17	17	EDIZIONI MINERVA MEDICA	TURIN	0026-4970	1827-174X	2019	10.23736/S0026-4970.19.04288-2	http://dx.doi.org/10.23736/S0026-4970.19.04288-2	15	Dentistry, Oral Surgery & Medicine	Dentistry, Oral Surgery & Medicine
Fraga, WS; Seixas, VM; Santos, JC; Paranhos, LR; Cesar, CP	Mouth breathing in children and its impact in dental malocclusion: a systematic review of observational studies	MINERVA STOMATOLOGICA	INTRODUCTION: Mouth breathing in childhood can compromise the dental occlusion and, consequently, the functions performed by the stomatognathic system. The purpose of this systematic review was to evaluate which is the highest prevalence of dental malocclusion in mouth breathing children. EVIDENCE ACQUISITION: Bibliographic searches of observational studies were performed in five electronic datab…	1	2	2	1	1			1	1	250	219	Brazil		carlacesar@globo.com				31	12	15	EDIZIONI MINERVA MEDICA	TURIN	0026-4970	1827-174X	2018	10.23736/S0026-4970.18.04015-3	http://dx.doi.org/10.23736/S0026-4970.18.04015-3	10	Dentistry, Oral Surgery & Medicine	Dentistry, Oral Surgery & Medicine
Zelig, R; Touger-Decker, R; Chung, M; Byham-Gray, L	Associations Between Tooth Loss, With or Without Dental Prostheses, and Malnutrition Risk in Older Adults A Systematic Review	TOPICS IN CLINICAL NUTRITION	A systematic review was conducted to investigate the associations between missing teeth, teeth replaced with dental prostheses, and malnutrition risk, as determined by the Mini Nutritional Assessment (MNA), among community-dwelling older adults. A comprehensive search strategy was designed to identify studies published between 2000 and 2014 that met inclusion criteria. Searches were conducted in …	1	2	2	4	4			2	2	100	220	USA (New Jersey)	Rutgers State University New Brunswick; Rutgers State University Medical Center; Massachusetts Department of Public Health; Tufts University	renazelig@gmail.com				41	11	11	LIPPINCOTT WILLIAMS & WILKINS	PHILADELPHIA	0883-5691	1550-5146	2016	10.1097/TIN.0000000000000077	http://dx.doi.org/10.1097/TIN.0000000000000077	16	Nutrition & Dietetics	Nutrition & Dietetics
Dwiel, K; Hesketh, MA; Alpert, JL; Cellini, J; Goodell, K; Phillips, RS; Sullivan, EE	The Impact of Oral Health Training for Primary Care Clinicians: A Systematic Review	FAMILY MEDICINE	BACKGROUND AND OBJECTIVES: Despite recent improvements in access to health care, many Americans still lack access to dental care. There has been a national focus on interprofessional education and team-based care to work toward the integration of services including dental care into primary care. The purpose of this systematic review is to understand the impact of implementing oral health curricul…	1	2	2	4	4			2	2	250	234	USA (Massachusetts)	Harvard University; Harvard Medical School; Boston University	Erin_Sullivan@hms.harvard.edu	Health Resources and Services Administration (HRSA), an operating division of the US Department of Health and Human Services [UH1HP29962]	Health Resources and Services Administration (HRSA), an operating division of the US Department of Health and Human Services	The project described was supported by grant number UH1HP29962 from the Health Resources and Services Administration (HRSA), an operating division of the US Department of Health and Human Services.	39	7	7	SOC TEACHERS FAMILY MEDICINE	LEAWOOD	0742-3225	1938-3800	2019	10.22454/FamMed.2019.232634	http://dx.doi.org/10.22454/FamMed.2019.232634	11	Primary Health Care; Medicine, General & Internal	General & Internal Medicine	gold
Quintana, DMVO; Dedivitis, RA; Kowalski, LP	Prognostic impact of perineural invasion in oral cancer: a systematic review	ACTA OTORHINOLARYNGOLOGICA ITALICA	Introduction. Numerous studies have evaluated the prognostic significance of perineural invasion (PNI) in oral cancer; however, the results are inconclusive. Purpose. To identify the prognostic value of PNI in oral cancer through a metanalysis. Methods. A literature review was carried out, searching the MedLine databases via Pubmed, Scielo, Lilacs, Cochrane and Websco. Results. A total of 56 stud…	1	2	1	4	4			2	2	NA	108	Brazil	Universidade de Sao Paulo	dr.deboravianna@gmail.com				79	1	1	PACINI EDITORE	PISA	0392-100X	1827-675X	2022	10.14639/0392-100X-N1653	http://dx.doi.org/10.14639/0392-100X-N1653	9	Otorhinolaryngology	Otorhinolaryngology	Green Accepted, gold
Yuwanati, M; Gondivkar, S; Sarode, SC; Gadbail, A; Desai, A; Mhaske, S; Pathak, SK; Khatib, MN	Oral health-related quality of life in oral cancer patients: systematic review and meta-analysis	FUTURE ONCOLOGY	Lay abstract Oral cancer treatment affects daily oral functions and causes facial deformity, leading to poor oral health. Doctors and patients are interested in knowing the effects of treatment on oral health that can influence the quality of life. We observed poor quality of life in patients treated with surgery plus cancer medicine due to oral problems. There is a need for assessment of the qua…	2	1	1	4	4			2	2	120	243	India	People's University; People's College of Dental Sciences & Research Centre; Dr DY Patil Vidyapeeth Pune; Dr D Y Patil Dental College & Hospital; Indian Institute of Science Education & Research (IISER) - Bhopal; Datta Meghe Institute of Medical Sciences - Deemed to be University	monal9817@gmail.com				43	9	9	FUTURE MEDICINE LTD	LONDON	1479-6694	1744-8301	2021	10.2217/fon-2020-0881	http://dx.doi.org/10.2217/fon-2020-0881	12	Oncology	Oncology
Farias, IPSE; de Sousa, SA; de Almeida, LDD; Santiago, BM; Pereira, AC; Cavalcanti, YW	Does non-institutionalized elders have a better oral health status compared to institutionalized ones? A systematic review and meta-analysis	CIENCIA & SAUDE COLETIVA	This systematic review compared the oral health status between institutionalized and non-institutionalized elders. The following electronic databases were searched: PubMed (Medline), Scopus, Web of Science, Lilacs and Cochrane Library, in a comprehensive and unrestricted manner. Electronic searches retrieved 1687 articles, which were analyzed with regards to respective eligibility criteria. After…	2	2	1	4	4			2	2	NA	170	Brazil	Universidade Federal da Paraiba; Universidade Estadual de Campinas	yuri@ccs.ufpb.br	Brazilian Agency CAPES	Brazilian Agency CAPES(Coordenacao de Aperfeicoamento de Pessoal de Nivel Superior (CAPES))	The first author received support by the Brazilian Agency CAPES. The authors deny any conflicts of interest related to this study.	40	11	12	ABRASCO - Brazilian Association of Collective Health	RIO DE JANEIRO	1413-8123	1678-4561	2020	10.1590/1413-81232020256.18252018	http://dx.doi.org/10.1590/1413-81232020256.18252018	16	Public, Environmental & Occupational Health	Public, Environmental & Occupational Health	Green Published
da Silva, HEC; Gottems, LBD	The interface between primary and secondary care in dentistry in the Unified Health System (SUS): an integrative systematic review	CIENCIA & SAUDE COLETIVA	Secondary care in dentistry in Brazil has scarce and broadly underutilized resources. The challenge is to organize the interface between primary health care (PHC) and secondary care in order to consolidate the population's access to specialist dental care in the Unified Health System (SUS). This article seeks to analyze national publications in Portuguese and English on the interface between seco…	2	2	2	2	English, Portuguese			2	2	NA	183	Brazil		helbertcardososilva@gmail.com				26	2	4	ABRASCO-ASSOC BRASILEIRA POS-GRADUACAO & SAUDE COLETIVA	RIO DE JANEIRO	1413-8123	1678-4561	2017	10.1590/1413-81232017228.22432015	http://dx.doi.org/10.1590/1413-81232017228.22432015	13	Public, Environmental & Occupational Health	Public, Environmental & Occupational Health	Green Submitted, gold
de Moura-Grec, PG; Marsicano, JA; de Carvalho, CAP; Sales-Peres, SHD	Obesity and periodontitis: systematic review and meta-analysis	CIENCIA & SAUDE COLETIVA	The scope of this study was to conduct a systematic review of the studies on the association between obesity and periodontitis. The methods applied included a literature search strategy and selection of studies using inclusion and exclusion in accordance with the criteria for characteristics of the studies and meta-analysis. The research was conducted in the PubMed, Embase and Lilacs databases th…	2	2	1	4	4	2	English, Portuguese, Spanish	2	2	NA	195	Brazil	Universidade de Sao Paulo	shcperes@usp.br				51	66	68	ABRASCO-ASSOC BRASILEIRA POS-GRADUACAO & SAUDE COLETIVA	RIO DE JANEIRO	1413-8123	1678-4561	2014	10.1590/1413-81232014196.13482013	http://dx.doi.org/10.1590/1413-81232014196.13482013	10	Public, Environmental & Occupational Health	Public, Environmental & Occupational Health	Green Published, Green Submitted, gold
Conde-Agudelo, A; Villar, J; Lindheimer, M	Maternal infection and risk of preeclampsia: Systematic review and metaanalysis	AMERICAN JOURNAL OF OBSTETRICS AND GYNECOLOGY	There are lingering questions regarding the association between maternal infection and preeclampsia. Systematic review and metaanalysis was conducted of observational studies that examined the relationship between maternal infection and preeclampsia. Forty-nine studies met the inclusion criteria. The risk of preeclampsia was increased in pregnant women with urinary tract infection (pooled odds ra…	2	2	1	4	4			2	1	150	151	USA (Maryland)	National Institutes of Health (NIH) - USA; NIH Eunice Kennedy Shriver National Institute of Child Health & Human Development (NICHD); University of Oxford; University of Chicago					80	198	202	MOSBY-ELSEVIER	NEW YORK	0002-9378	1097-6868	2008	10.1016/j.ajog.2007.07.040	http://dx.doi.org/10.1016/j.ajog.2007.07.040	16	Obstetrics & Gynecology	Obstetrics & Gynecology
Xue, VW; Yin, IX; Niu, JY; Chan, A; Lo, ECM; Chu, CH	Combined Effects of Topical Fluorides and Semiconductor Lasers on Prevention of Enamel Caries: A Systematic Review and Meta-Analysis	PHOTOBIOMODULATION PHOTOMEDICINE AND LASER SURGERY	Objective: To compare the effects of combined treatment of topical fluoride and semiconductor laser (F&L) with topically using fluoride (F) on remineralization and prevention of enamel caries.Background: There is no agreement on whether semiconductor lasers can promote the effect of topical fluoride on the remineralization and prevention of dental caries. This study is the first systematic review…	1	1	1	4	4			2	2	150	287	China	University of Hong Kong	chchu@hku.hk				44	1	1	MARY ANN LIEBERT, INC	NEW ROCHELLE		2578-5478	2022	10.1089/photob.2021.0184	http://dx.doi.org/10.1089/photob.2021.0184	9	Surgery	Surgery
Lopes, CDA; Limirio, JPJO; Zanatta, LSA; Simamoto, VRN; Dechichi, P; Limirio, PHJO	Effectiveness of Photobiomodulation Therapy on Human Bone Healing in Dentistry: A Systematic Review	PHOTOBIOMODULATION PHOTOMEDICINE AND LASER SURGERY	Background: Despite the association, possible causality, and contradictory results, numerous studies evaluate photobiomodulation (PBM) therapy on the process of human bone healing. It is of paramount importance to review the available literature to elucidate the effect of laser on the bone healing process in dentistry.Objective: This systematic review analyzes the effectiveness of PBM therapy to …	1	1	2	4	4			2	2	150	211	Brazil	Universidade Federal de Uberlandia; Universidade Federal de Uberlandia; Universidade Federal de Uberlandia; Universidade Federal de Uberlandia	pauladechichi@ufu.br	Coordenacao de Aperfeicoamento de Pessoal de Nivel Superior-Brasil (CAPES) [001]; Research Support Foundation of the State of Minas Gerais (FAPEMIG/Brazil)	Coordenacao de Aperfeicoamento de Pessoal de Nivel Superior-Brasil (CAPES)(Coordenacao de Aperfeicoamento de Pessoal de Nivel Superior (CAPES)); Research Support Foundation of the State of Minas Gerais (FAPEMIG/Brazil)(Fundacao de Amparo a Pesquisa do Estado de Minas Gerais (FAPEMIG))	This work was supported by Coordenacao de Aperfeicoamento de Pessoal de Nivel Superior-Brasil (CAPES)Finance Code 001 and Research Support Foundation of the State of Minas Gerais (FAPEMIG/Brazil).	56	0	0	MARY ANN LIEBERT, INC	NEW ROCHELLE		2578-5478	2022	10.1089/photob.2021.0092	http://dx.doi.org/10.1089/photob.2021.0092	14	Surgery	Surgery
Parker, S; Anagnostaki, E; Mylona, V; Cronshaw, M; Lynch, E; Grootveld, M	Systematic Review of Post-Surgical Laser-Assisted Oral Soft Tissue Outcomes Using Surgical Wavelengths Outside the 650-1350 nm Optical Window	PHOTOBIOMODULATION PHOTOMEDICINE AND LASER SURGERY	Objective:To explore via systematic review the validation of uneventful post-surgical healing, associated with shorter and longer laser wavelength applications in minor oral surgery procedures. Methods:From April 28 to May 11, 2020, PubMed, Cochrane Database of Systemic Reviews, and Google Scholar search engines were applied to identify human clinical trials of photobiomodulation (PBM) therapy in…	1	1	2	4	4			2	2	150	300	United Kingdom	De Montfort University; University of Birmingham; Nevada System of Higher Education (NSHE); University of Nevada Las Vegas	thewholetooth@easynet.co.uk				68	1	1	MARY ANN LIEBERT, INC	NEW ROCHELLE		2578-5478	2020	10.1089/photob.2020.4847	http://dx.doi.org/10.1089/photob.2020.4847	16	Surgery	Surgery
Cronshaw, M; Parker, S; Anagnostaki, E; Lynch, E	Systematic Review of Orthodontic Treatment Management with Photobiomodulation Therapy	PHOTOBIOMODULATION PHOTOMEDICINE AND LASER SURGERY	Objective: This systematic review of published research evaluates the parameters and reported outcomes in photobiomodulation therapies (PBMTs) used in management of pain and accelerated tooth movement during orthodontic treatment. Background: Consequent to positive in vitro and animal studies, there has been considerable interest in the potential applications of PBMT to ameliorate pain and to acc…	1	1	2	4	4			2	1	150	372	Italy	University of Genoa; Nevada System of Higher Education (NSHE); University of Nevada Las Vegas	drmarkcronshaw@outlook.com				57	22	23	MARY ANN LIEBERT, INC	NEW ROCHELLE		2578-5478	2019	10.1089/photob.2019.4702	http://dx.doi.org/10.1089/photob.2019.4702	7	Surgery	Surgery	Bronze
Parker, S; Cronshaw, M; Anagnostaki, E; Bordin-Aykroyd, SR; Lynch, E	Systematic Review of Delivery Parameters Used in Dental Photobiomodulation Therapy	PHOTOBIOMODULATION PHOTOMEDICINE AND LASER SURGERY	Objective: This systematic review of published data critically appraises the consistency in the reported delivery parameters used in photobiomodulation (PBM) therapies research within clinical dentistry and makes reporting recommendations for future clinical protocols. Background: Key to the standardization of randomized clinical trials and associated peer-reviewed articles is the disclosure of a…	1	1	2	4	4			2	2	150	331	Italy	University of Genoa; Nevada System of Higher Education (NSHE); University of Nevada Las Vegas	thewholetooth@easynet.co.uk				76	18	18	MARY ANN LIEBERT, INC	NEW ROCHELLE		2578-5478	2019	10.1089/photob.2019.4694	http://dx.doi.org/10.1089/photob.2019.4694	14	Surgery	Surgery
Gomez-Aguirre, JN; Argueta-Figueroa, L; Castro-Gutierrez, MEM; Torres-Rosas, R	Effects of interproximal enamel reduction techniques used for orthodontics: A systematic review	ORTHODONTICS & CRANIOFACIAL RESEARCH	This systematic review aimed to determine the effects of the interproximal enamel reduction (IPR) techniques used in orthodontics. Six databases were searched: PubMed, Scopus, Web of Science, Dentistry & Oral Sciences Source, ScienceDirect and Clinical Trials. Grey literature was sourced from Google Scholar. The risk of bias was assessed by Risk of Bias 2, Newcastle-Ottawa Scale and Robins-I depe…	2	2	2	4	4			1	1	150	264	Mexico	Universidad Autonoma Benito Juarez de Oaxaca; Universidad Autonoma Benito Juarez de Oaxaca; Universidad Autonoma Benito Juarez de Oaxaca; Universidad Autonoma Benito Juarez de Oaxaca; Universidad Autonoma Benito Juarez de Oaxaca	rtorres.cat@uabjo.mx	National Council of Science and Technology (CONACyT) [755117, 729486]	National Council of Science and Technology (CONACyT)(Consejo Nacional de Ciencia y Tecnologia (CONACyT))	GAJN and CGMEM receive scholarship from the National Council of Science and Technology (CONACyT) #755117 and #729486.	35	1	1	WILEY	HOBOKEN	1601-6335	1601-6343	2022	10.1111/ocr.12555	http://dx.doi.org/10.1111/ocr.12555	16	Dentistry, Oral Surgery & Medicine	Dentistry, Oral Surgery & Medicine
Skilbeck, MG; Mei, L; Mohammed, H; Cannon, RD; Farella, M	The effect of ligation methods on biofilm formation in patients undergoing multi-bracketed fixed orthodontic therapy - A systematic review	ORTHODONTICS & CRANIOFACIAL RESEARCH	Background Many modifications to fixed orthodontic appliances have been introduced to manage biofilm formation. The aim of this review was to investigate elastomeric ligation in comparison with stainless steel ligation and self-ligation with regard to microbiological and clinical indicators of biofilm formation in patients wearing multi-bracketed fixed orthodontic appliances. Methods The MEDLINE …	1	1	2	4	4			1	1	150	239	New Zealand	University of Otago; University of Otago	li.mei@otago.ac.nz; richard.cannon@otago.ac.nz	New Zealand Dental Research Foundation [RF8.19]	New Zealand Dental Research Foundation	The authors gratefully acknowledge funding from the New Zealand Dental Research Foundation (grant RF8.19).	61	2	2	WILEY	HOBOKEN	1601-6335	1601-6343	2022	10.1111/ocr.12503	http://dx.doi.org/10.1111/ocr.12503	17	Dentistry, Oral Surgery & Medicine	Dentistry, Oral Surgery & Medicine
Silva, IL; de Alencar, LBB; de Sousa, SCA; de Araujo, VF; de Sousa, JNL	Treatments of halitosis: a qualitative systematic review of the last five years	REVISTA PORTUGUESA DE ESTOMATOLOGIA MEDICINA DENTARIA E CIRURGIA MAXILOFACIAL	Objectives:To critically analyze the literature published in the last five years on interventions used in the treatment of halitosis. Methods: A qualitative systematic review, following the Prism Checklist, was conducted in PubMed, SciELO and Google Scholar databases using the descriptors 'Halitosis' AND 'Treatment'. The steps were followed for article selection, applying inclusion and exclusion …	1	1	2	4	4			1	2	150	148	Brazil	Universidade Federal de Campina Grande	ismaellms839@gmail.com				39	0	0	SPEMD-SOC PORTUGUESA ESTOMATOLOGIA & MEDICINA DENTARIA	LISBOA	1646-2890	1647-6700	2021	10.24873/j.rpemd.2021.10.846	http://dx.doi.org/10.24873/j.rpemd.2021.10.846	8	Dentistry, Oral Surgery & Medicine	Dentistry, Oral Surgery & Medicine	Green Published, gold
Silva, EJNL; Prado, MC; Duarte, MAH; Versiani, MA; Marques, D; Martins, JNR	Prevalence of root canal system configurations in the brazilian population analyzed by cone-beam computed tomography - a systematic review	REVISTA PORTUGUESA DE ESTOMATOLOGIA MEDICINA DENTARIA E CIRURGIA MAXILOFACIAL	Objectives: This study performed a systematic review of anatomy prevalence studies using cone-beam computed tomography to comprehend the root and root canal configuration types in Brazilian sub-populations. Methods: This systematic review followed PRISMA's statements. Four electronic databases (PubMed, ScienceDirect, Lilacs, and Cochrane Collaboration) were accessed using MeSH terms and free-text…	1	2	2	4	4	1	1	1	2	150	277	Brazil	Universidade do Grande Rio; Universidade do Estado do Rio de Janeiro; Universidade de Sao Paulo; Universidade de Lisboa	nogueiraemmanuel@hotmail.com				56	4	4	SPEMD-SOC PORTUGUESA ESTOMATOLOGIA & MEDICINA DENTARIA	LISBOA	1646-2890	1647-6700	2021	10.24873/j.rpemd.2021.03.829	http://dx.doi.org/10.24873/j.rpemd.2021.03.829	12	Dentistry, Oral Surgery & Medicine	Dentistry, Oral Surgery & Medicine	gold, Green Published
Panda, S; Mishra, L; Arbildo-Vega, HI; Lapinska, B; Lukomska-Szymanska, M; Khijmatgar, S; Parolia, A; Bucchi, C; Del Fabbro, M	Effectiveness of Autologous Platelet Concentrates in Management of Young Immature Necrotic Permanent Teeth-A Systematic Review and Meta-Analysis	CELLS	The use of autologous platelet concentrates (APCs) in regenerative endodontic procedures is inconsistent and unclear. The aim of this meta-analysis was to evaluate the effectiveness of autologous platelet concentrates compared to traditional blood-clot regeneration for the management of young, immature, necrotic, permanent teeth. The digital databases MEDLINE, SCOPUS, CENTRAL, Web of Science, and…	2	1	1	4	4			2	1	150	182	India	Siksha 'O' Anusandhan University; University of Milan; Siksha 'O' Anusandhan University; Universidad de San Martin de Porres; Medical University Lodz; NITTE (Deemed to be University); International Medical University Malaysia; Universidad de La Frontera; IRCCS Istituto Ortopedico Galeazzi	sourav.panda@unimi.it; loramishra@soa.ac.in; harbildov@usmp.pe; barbara.lapinska@umed.lodz.pl; monika.lukomska-szymanska@umed.lodz.pl; khijmatgar@gmail.com; abhishek_parolia@imu.edu.my; cristina.bucchi@ufrontera.cl; massimo.delfabbro@unimi.it				51	13	13	MDPI	BASEL		2073-4409	2020	10.3390/cells9102241	http://dx.doi.org/10.3390/cells9102241	17	Cell Biology	Cell Biology	gold
Roomaney, IA; Chetty, M	Sella turcica morphology in patients with genetic syndromes: A systematic review	ORTHODONTICS & CRANIOFACIAL RESEARCH	The sella turcica is an important anatomical reference used in orthodontics for the evaluation of craniofacial growth. Studies have found variations in the sella turcica morphology in patients with syndromes affecting the craniofacial complex. This review aims to determine whether genetic syndromes involving the craniofacial complex are associated with abnormal radiographic sella turcica morpholo…	2	2	2	1	1			1	1	150	237	South Africa	University of Limpopo; University of the Western Cape	imaan.r@gmail.com; mchetty@uwc.ac.za	Biomedical Science Research Ethics Committee of the University of Western Cape [BM20/5/3]	Biomedical Science Research Ethics Committee of the University of Western Cape	Approval was granted by the Biomedical Science Research Ethics Committee of the University of Western Cape (BM20/5/3).	55	3	3	WILEY	HOBOKEN	1601-6335	1601-6343	2021	10.1111/ocr.12426	http://dx.doi.org/10.1111/ocr.12426	12	Dentistry, Oral Surgery & Medicine	Dentistry, Oral Surgery & Medicine
Kaklamanos, EG; Makrygiannakis, MA; Athanasiou, AE	Could medications and biologic factors affect post-orthodontic tooth movement changes? A systematic review of animal studies	ORTHODONTICS & CRANIOFACIAL RESEARCH	Immediately after the removal of orthodontic appliances, the teeth might start to drift away from their corrected position in an attempt to reach a new equilibrium. Medications and biologic factors could potentially modulate these processes. The objective of the present systematic review is to systematically investigate and appraise the quality of the evidence regarding the effect of various medi…	2	1	2	4	4			1	2	150	253	Greek	National & Kapodistrian University of Athens; European University Cyprus	eleftherios.kaklamanos@mbru.ac.ae				92	4	4	WILEY	HOBOKEN	1601-6335	1601-6343	2021	10.1111/ocr.12411	http://dx.doi.org/10.1111/ocr.12411	13	Dentistry, Oral Surgery & Medicine	Dentistry, Oral Surgery & Medicine
MacDonald, L; Zanjir, M; Lighvan, NL; da Costa, BR; Suri, S; Azarpazhooh, A	Efficacy and safety of different interventions to accelerate maxillary canine retraction following premolar extraction: A systematic review and network meta-analysis	ORTHODONTICS & CRANIOFACIAL RESEARCH	Decreasing orthodontic treatment duration is at the forefront of innovation for clinical orthodontics. This network meta-analysis aimed to determine the relative efficacy and safety of treatments for accelerated orthodontic tooth movement (OTM) in patients undergoing extraction of maxillary first premolars followed by canine retraction in any orthodontic setting. MEDLINE, EMBASE, Cochrane CENTRAL…	2	1	1	4	4			1	2	150	243	Canada	University of Toronto; University of Toronto; University of Toronto; Hospital for Sick Children (SickKids); University of Toronto; Sinai Health System Toronto	amir.azarpazhooh@dentistry.utoronto.ca				80	5	5	WILEY	HOBOKEN	1601-6335	1601-6343	2021	10.1111/ocr.12409	http://dx.doi.org/10.1111/ocr.12409	22	Dentistry, Oral Surgery & Medicine	Dentistry, Oral Surgery & Medicine
Zhang, B; Huang, XQ; Huo, SB; Zhang, CH; Zhao, S; Cen, X; Zhao, ZH	Effect of clear aligners on oral health-related quality of life: A systematic review	ORTHODONTICS & CRANIOFACIAL RESEARCH	Clear aligners have been frequently applied in orthodontic clinic practice. However, its effect on oral health-related quality of life (OHRQoL) compared with fixed appliance treatment (FAT) remains inconclusive. This systematic review aimed to compare the impacts of clear aligner treatment (CAT) with FAT on patients' OHRQoL. Electronic searches of databases (PubMed, Cochrane Database of Systemati…	2	2	2	4	4			1	1	150	237	China	Sichuan University; Sichuan University; Sichuan University; Jeonbuk National University; Sichuan University	cenx@scu.edu.cn; zhzhao@scu.edu.cn	National Natural Science Foundation of China [81900981, 81771048]; Research and Development Foundation (RDF) [RD-02-201904]	National Natural Science Foundation of China(National Natural Science Foundation of China (NSFC)); Research and Development Foundation (RDF)	This work was supported by grants from the National Natural Science Foundation of China [grant numbers 81900981, 81771048] and the Research and Development Foundation (RDF) of the University of the authors [Grant Number RD-02-201904].	43	15	15	WILEY	HOBOKEN	1601-6335	1601-6343	2020	10.1111/ocr.12382	http://dx.doi.org/10.1111/ocr.12382	8	Dentistry, Oral Surgery & Medicine	Dentistry, Oral Surgery & Medicine
Chau, YCY; Peng, SM; McGrath, CPJ; Yiu, CKY	Oral Health of Children With Attention Deficit Hyperactivity Disorder: Systematic Review and Meta-Analysis	JOURNAL OF ATTENTION DISORDERS	Objective: This systematic review investigated the oral health of children with ADHD. Method: A structured search strategy was performed on five electronic databases: SCOPUS, Web of Science, COCHRANE, PubMed, and PsychInfo. Studies were included in the review if they reported clinical oral health outcomes on a population diagnosed with ADHD under the age of 18 years old. Qualitative and quantitat…	1	2	1	4	4	3	English	2	2	150	144	China	University of Hong Kong; University of Hong Kong; University of Hong Kong	ckyyiu@hkucc.hku.hk				50	12	12	SAGE PUBLICATIONS INC	THOUSAND OAKS	1087-0547	1557-1246	2020	10.1177/1087054717743331	http://dx.doi.org/10.1177/1087054717743331	16	Psychology, Developmental; Psychiatry	Psychology; Psychiatry
Mester, A; Irimie, AI; Tanase, A; Tranca, S; Campian, RS; Tomuleasa, C; Dima, D; Piciu, A; Lucaciu, O	Periodontal disease might be a risk factor for graft versus host disease. A systematic review	CRITICAL REVIEWS IN ONCOLOGY HEMATOLOGY	Purpose: The aim of this systematic review was to determine a potential association between periodontal disease and graft versus host disease (GVHD). Design: PubMed, Scopus and Web of Science databases were searched to identify all relevant articles. The eligibility criteria were prospective, retrospective, cross-sectional, cohort, case-control studies and interventional studies that assessed per…	1	2	2	4	4	3	English	2	1	150	148	Romania	Iuliu Hatieganu University of Medicine & Pharmacy; Iuliu Hatieganu University of Medicine & Pharmacy; Institutul Clinic Fundeni; Iuliu Hatieganu University of Medicine & Pharmacy; Iuliu Hatieganu University of Medicine & Pharmacy; Iuliu Hatieganu University of Medicine & Pharmacy	piciuandra@gmail.com				30	7	7	ELSEVIER SCIENCE INC	NEW YORK	1040-8428	1879-0461	2020	10.1016/j.critrevonc.2020.102878	http://dx.doi.org/10.1016/j.critrevonc.2020.102878	7	Oncology; Hematology	Oncology; Hematology
Allen, RK; Edelmann, AR; Abdulmajeed, A; Bencharit, S	Salivary protein biomarkers associated with orthodontic tooth movement: A systematic review	ORTHODONTICS & CRANIOFACIAL RESEARCH	Structured AbstractObjective Saliva can provide a non-invasive approach to indicate changes in the oral and systemic conditions. Salivary proteomics allows the discovery of new protein biomarkers associated with certain conditions. The effectiveness and physiological effects of orthodontic tooth movement in theory can be measured using salivary protein biomarkers. Setting and Sample Population Th…	1	1	2	4	4	3	English	1	2	150	204	USA (North Carolina)	University of North Carolina; University of North Carolina Chapel Hill; University of Texas System; University of Texas Health Science Center Houston; Virginia Commonwealth University; Virginia Commonwealth University	sbencharit@vcu.edu				35	8	8	WILEY	HOBOKEN	1601-6335	1601-6343	2019	10.1111/ocr.12258	http://dx.doi.org/10.1111/ocr.12258	7	Dentistry, Oral Surgery & Medicine	Dentistry, Oral Surgery & Medicine
Papageorgiou, SN; Xavier, GM; Cobourne, MT; Eliades, T	Effect of orthodontic treatment on the subgingival microbiota: A systematic review and meta-analysis	ORTHODONTICS & CRANIOFACIAL RESEARCH	The aim of this systematic review was to assess qualitative changes induced by fixed appliance orthodontic treatment on the subgingival microbiota. Seven databases were searched up to August 2017 for randomized and nonrandomized clinical studies assessing the effect of orthodontic appliances on the subgingival bacteria in human patients. After elimination of duplicate studies, data extraction and…	1	1	1	4	4			1	2	150	198	Switzerland	University of Zurich; University of London; King's College London	snpapage@gmail.com				43	17	17	WILEY	HOBOKEN	1601-6335	1601-6343	2018	10.1111/ocr.12237	http://dx.doi.org/10.1111/ocr.12237	11	Dentistry, Oral Surgery & Medicine	Dentistry, Oral Surgery & Medicine	Green Accepted
Navarro, BG; Sala, XP; Salas, E	Relationship between cardiovascular disease and dental pathology. Systematic review	MEDICINA CLINICA	Background and objective: The relationship between atherothrombotic cardiovascular disease (ATCD) and localised infections in teeth, including caries and chronic apical periodontitis (CAP) has not been studied much and is not well defined. Method: A systematic search was performed using the scientific databases PubMed and Medline from 1989 to 2016. Results: A significant relationship was observed…	1	2	2	4	4			2	2	150	134	Spain	Institut d'Investigacio Biomedica de Bellvitge (IDIBELL); University of Barcelona	enjasa19734@gmail.com				32	7	7	ELSEVIER DOYMA SL	BARCELONA	0025-7753	1578-8989	2017	10.1016/j.medcli.2017.05.010	http://dx.doi.org/10.1016/j.medcli.2017.05.010	6	Medicine, General & Internal	General & Internal Medicine
Zheng, M; Liu, R; Ni, Z; Yu, Z	Efficiency, effectiveness and treatment stability of clear aligners: A systematic review and meta-analysis	ORTHODONTICS & CRANIOFACIAL RESEARCH	Structured Abstract ObjectivesThe objective of this study was to perform a systematic review of the orthodontic literature with regard to efficiency, effectiveness and stability of treatment outcome with clear aligners compared with treatment with conventional brackets. MethodsAn electronic search without time or language restrictions was undertaken in October 2014 in the following electronic dat…	1	1	1	1	1			1	1	150	227	China	Wenzhou Medical University; Wenzhou Medical University	wzmczy@126.com				22	68	74	WILEY	HOBOKEN	1601-6335	1601-6343	2017	10.1111/ocr.12177	http://dx.doi.org/10.1111/ocr.12177	7	Dentistry, Oral Surgery & Medicine	Dentistry, Oral Surgery & Medicine
Jascholt, I; Lai, O; Zillikens, D; Kasperkiewicz, M	Periodontitis in oral pemphigus and pemphigoid: A systematic review of published studies	JOURNAL OF THE AMERICAN ACADEMY OF DERMATOLOGY	Periodontitis and autoimmune bullous diseases, including pemphigus vulgaris and mucous membrane pemphigoid, are immunoinflammatory disorders leading to microbial plaque-and autoantibody-elicited tissue injury of the oral cavity, respectively. Evidence indicates that these autoimmune conditions may represent a risk factor for periodontitis, but no systematic evaluation exists to corroborate this a…	2	2	2	4	4			2	2	150	196	Germany	University of Lubeck; University of Lubeck	Michael.Kasperkiewicz@uksh.de				21	15	15	MOSBY-ELSEVIER	NEW YORK	0190-9622		2017	10.1016/j.jaad.2016.10.028	http://dx.doi.org/10.1016/j.jaad.2016.10.028	7	Dermatology	Dermatology
Akram, Z; Al-Shareef, SAA; Daood, U; Asiri, FY; Shah, AH; AlQahtani, MA; Vohra, F; Javed, F	Bactericidal Efficacy of Photodynamic Therapy Against Periodontal Pathogens in Periodontal Disease: A Systematic Review	PHOTOMEDICINE AND LASER SURGERY	Objective: The aim of this study was to assess the bactericidal efficacy of antimicrobial photodynamic dynamic therapy (aPDT) as an adjunct to scaling and root planing (SRP) against periodontal pathogens. Background data: SRP followed by laser therapy has better clinical outcomes than conventional SRP alone. Materials and methods: The question addressed was Does aPDT as an adjunct to SRP exhibit …	1	2	2	3	English			2	1	150	218	Malaysia	Universiti Malaya; Ministry of Health - Saudi Arabia; University of Hong Kong; King Faisal University; Dar Al Uloom University; King Saud University; University of Rochester	drzohaibakram@gmail.com				48	80	82	MARY ANN LIEBERT, INC	NEW ROCHELLE	1549-5418	1557-8550	2016	10.1089/pho.2015.4076	http://dx.doi.org/10.1089/pho.2015.4076	13	Surgery	Surgery
Javed, F; Warnakulasuriya, S	Is there a relationship between periodontal disease and oral cancer? A systematic review of currently available evidence	CRITICAL REVIEWS IN ONCOLOGY HEMATOLOGY	Oral cancer (OC) is known to have a multi-factorial etiology; tobacco, alcohol and betel quid being the major risk factors. Tooth loss and periodontal disease (PD) have been implicated to increase the risk of developing various cancers. The aim of this systematic review was to assess any possible association between PD and OC. Indexed databases were searched using different combinations of the fo…	2	2	2	4	4			2	2	150	234	USA (New York)	University of Rochester; University of London; King's College London	fawad_javed@URMC.Rochester.edu				68	65	67	ELSEVIER SCIENCE INC	NEW YORK	1040-8428	1879-0461	2016	10.1016/j.critrevonc.2015.08.018	http://dx.doi.org/10.1016/j.critrevonc.2015.08.018	9	Oncology; Hematology	Oncology; Hematology
Qadri, T; Javed, F; Johannsen, G; Gustafsson, A	Role of Diode Lasers (800-980 Nm) as Adjuncts to Scaling and Root Planing in the Treatment of Chronic Periodontitis: A Systematic Review	PHOTOMEDICINE AND LASER SURGERY	Objective: The purpose of this study was to systematically review currently available evidence regarding the role of diode lasers (810-980 nm) as adjuncts to scaling and root planing (SRP) in the treatment of chronic periodontitis (CP). Background data: Mechanical instrumentation of periodontal tissues followed by diode laser application leads to complete removal of pocket epithelium compared wit…	1	1	2	4	4			2	1	150	258	Sweden	Karolinska Institutet; University of Rochester	talat.qadri@ki.se				43	38	40	MARY ANN LIEBERT, INC	NEW ROCHELLE	1549-5418	1557-8550	2015	10.1089/pho.2015.3914	http://dx.doi.org/10.1089/pho.2015.3914	8	Surgery	Surgery
Austin, SL; Mattick, CR; Waterhouse, PJ	Distraction osteogenesis versus orthognathic surgery for the treatment of maxillary hypoplasia in cleft lip and palate patients: a systematic review	ORTHODONTICS & CRANIOFACIAL RESEARCH	ObjectiveTo compare the effectiveness of distraction osteogenesis to orthognathic surgery for the treatment of maxillary hypoplasia in individuals with cleft lip and palate. MethodA systematic review of prospective randomized, quasi-randomized or controlled clinical trials. MEDLINE, EMBASE, Scopus, Web of Science, CINAHL, CENTRAL, trial registers and grey literature were searched. Hand searching …	1	2	2	4	4	3	English	1	1	150	219	United Kingdom	University of Nottingham; Newcastle University - UK; Newcastle University - UK	sarah.austin6@nhs.net				25	22	23	WILEY	HOBOKEN	1601-6335	1601-6343	2015	10.1111/ocr.12063	http://dx.doi.org/10.1111/ocr.12063	13	Dentistry, Oral Surgery & Medicine	Dentistry, Oral Surgery & Medicine
Pittayapat, P; Limchaichana-Bolstad, N; Willems, G; Jacobs, R	Three-dimensional cephalometric analysis in orthodontics: a systematic review	ORTHODONTICS & CRANIOFACIAL RESEARCH	Structured Abstract Context The scientific evidence of 3D cephalometry in orthodontics has not been well established. Objective The aim of this systematic review was to evaluate the evidence for the diagnostic efficacy of 3D cephalometry in orthdontics, focusing on measurement accuracy and reproducibility of landmark identification. Data Sources PubMed, EMBASE and the Cochrane library (from begin…	1	2	2	4	4			1	2	150	218	Thailand	Chulalongkorn University; UiT The Arctic University of Tromso; KU Leuven; KU Leuven; University Hospital Leuven	p.pittayapat@gmail.com	Interfaculty Council for Development Co-operation (IRO)	Interfaculty Council for Development Co-operation (IRO)	This study was accomplished by a doctoral scholarship in the framework of the Interfaculty Council for Development Co-operation (IRO). The funders played no role in study design, collection, analysis, interpretation of the data, writing of the report, or in the decision to submit the paper for publication. They accept no responsibility for the contents.	62	49	53	WILEY	HOBOKEN	1601-6335	1601-6343	2014	10.1111/ocr.12034	http://dx.doi.org/10.1111/ocr.12034	23	Dentistry, Oral Surgery & Medicine	Dentistry, Oral Surgery & Medicine
Roncati, M; Gariffo, A	Systematic Review of the Adjunctive Use of Diode and Nd:YAG Lasers for Nonsurgical Periodontal Instrumentation	PHOTOMEDICINE AND LASER SURGERY	Objective: The aims of this study were (1) to conduct a literature search and systematically evaluate the additional therapeutic effects of pulsed Nd:YAG or diode laser use in patients with periodontitis, (2) to assess evidence supporting the additional benefit of laser-mediated periodontal treatment in conjunction with scaling and root planning (SRP) (not as monotherapy), and (3) to interpret th…	1	1	1	4	4			2	2	150	252	Italy	University of Bologna	marisa.roncatiparma@unibo.it				63	24	28	MARY ANN LIEBERT, INC	NEW ROCHELLE	1549-5418	1557-8550	2014	10.1089/pho.2013.3695	http://dx.doi.org/10.1089/pho.2013.3695	12	Surgery	Surgery
Gritsch, K; Laroche, N; Morgon, L; Al-Hity, R; Vico, L; Colon, P; Grosgogeat, B	A systematic review of methods for tissue analysis in animal studies on orthodontic mini-implants	ORTHODONTICS & CRANIOFACIAL RESEARCH	Gritsch K., Laroche N., Morgon L., Al-Hity R., Vico L., Colon P., Grosgogeat B. A systematic review of methods for tissue analysis in animal studies on orthodontic mini-implants ?Orthod Craniofac Res 2012;15:135147. (c) 2012 John Wiley & Sons A/S Abstract Anchorage devices are increasingly used in orthodontics, and their clinical performance is directly dependent on the tissue response to these d…	2	1	2	4	4			1	2	150	290	France	Institut National de la Sante et de la Recherche Medicale (Inserm); Universite de Rouen Normandie; Universite Jean Monnet; UDICE-French Research Universities; Universite Paris Cite	kerstin.gritsch@univ-lyon1.fr				51	5	7	WILEY	HOBOKEN	1601-6335	1601-6343	2012	10.1111/j.1601-6343.2012.01548.x	http://dx.doi.org/10.1111/j.1601-6343.2012.01548.x	13	Dentistry, Oral Surgery & Medicine	Dentistry, Oral Surgery & Medicine
von Bremen, J; Ruf, S	Orthodontic and dentofacial orthopedic management of juvenile idiopathic arthritis: a systematic review of the literature	ORTHODONTICS & CRANIOFACIAL RESEARCH	Authors - von Bremen J, Ruf S To systematically review the literature published on orthodontic treatment principles in patients with juvenile idiopathic arthritis (JIA). Several electronic databases (PubMed, Medpilot, Web of Science, and DIMDI) and orthodontic and rheumatologic literature were systematically searched for studies published until May 2010. The articles were rated by two independent…	2	1	2	4	4			1	1	150	263	Germany	Justus Liebig University Giessen	julia.v.bremen@dentist.med.uni-giessen.de				39	25	25	WILEY-BLACKWELL	MALDEN	1601-6335		2011	10.1111/j.1601-6343.2011.01514.x	http://dx.doi.org/10.1111/j.1601-6343.2011.01514.x	9	Dentistry, Oral Surgery & Medicine	Dentistry, Oral Surgery & Medicine
Carvajal, C; Pobo, A; Diaz, E; Lisboa, T; Llaurado, M; Rello, J	Oral hygiene with chlorhexidine on the prevention of ventilator-associated pneumonia in intubated patients: A systematic review of randomized clinical trials	MEDICINA CLINICA	Background and objective: Mechanical ventilation is used in about one third of patients in intensive cares units (ICU). Ventilator Associated-Pneumonia (VAP) is a frequent infectious complication, affecting approximately 8 to 28% patients. Strategies to prevent the development of VAP are key factors in the management of ICU patients. There have been proposed several strategies to prevent VAP. One…	1	1	2	4	4	4	4	2	2	150	226	Spain	CIBER - Centro de Investigacion Biomedica en Red; CIBERES; Universitat Rovira i Virgili; Hospital Universitari De Tarragona Joan XXIII; Institut d'Investigacio Sanitaria Pere Virgili (IISPV)	jrello.hj23.ics@gencat.cat				29	17	21	ELSEVIER DOYMA SL	BARCELONA	0025-7753	1578-8989	2010	10.1016/j.medcli.2010.02.039	http://dx.doi.org/10.1016/j.medcli.2010.02.039	7	Medicine, General & Internal	General & Internal Medicine
Orellana, MF; Lagravere, MO; Boychuk, DGJ; Major, PW; Flores-Mir, C	Prevalence of xerostomia in population-based samples: A systematic review	JOURNAL OF PUBLIC HEALTH DENTISTRY	The consequences of xerostomia on oral health have been studied for decades; however the actual prevalence of this disorder on the general population remains controversial. The purpose of this systematic review was to determine the prevalence of xerostomia in population-based samples. Electronic databases were screened for relevant articles and reference lists of pertinent articles were also hand…	1	2	2	4	4			1	2	150	247	Canada	University of Alberta; University of Alberta; University of Alberta	carlosflores@ualberta.ca				76	93	98	WILEY	HOBOKEN	0022-4006	1752-7325	2006	10.1111/j.1752-7325.2006.tb02572.x	http://dx.doi.org/10.1111/j.1752-7325.2006.tb02572.x	7	Dentistry, Oral Surgery & Medicine; Public, Environmental & Occupational Health	Dentistry, Oral Surgery & Medicine; Public, Environmental & Occupational Health
Ismail, AI; Sihn, W	A systematic review of clinical diagnostic criteria of early childhood caries	JOURNAL OF PUBLIC HEALTH DENTISTRY	Objective: This paper reviews case definitions and clinical diagnostic criteria of early childhood caries (ECC) and severe ECC (S-ECC) in children aged 1 to 5 years old. The acronym S-ECC as used in this paper refers to nursing caries, baby bottle tooth decay, rampant caries, labial caries, maxillary anterior caries, and other terms used to refer to severe dental caries in preschool children. Met…	1	2	2	4	4			1	2	150	464	USA (Michigan)	University of Michigan System; University of Michigan; University of Michigan System; University of Michigan	ismailai@umich.edu				147	86	93	WILEY	HOBOKEN	0022-4006	1752-7325	1999	10.1111/j.1752-7325.1999.tb03267.x	http://dx.doi.org/10.1111/j.1752-7325.1999.tb03267.x	21	Dentistry, Oral Surgery & Medicine; Public, Environmental & Occupational Health	Dentistry, Oral Surgery & Medicine; Public, Environmental & Occupational Health
Skitioui, M; Seck, A; Niang, SO; Fikhar, A; Toure, B	The treatment of mature permanent teeth with irreversible pulpitis by cervical pulpotomy: A systematic review	AUSTRALIAN ENDODONTIC JOURNAL	Pulpotomy has been used in primary teeth and immature permanent teeth. However, with the advent of new bioactive material, the procedure is shifting towards permanent teeth with mature apices of roots. The objective of this systematic review was to evaluate the success of pulpotomy on mature permanent teeth with acute irreversible pulpitis and to compare it with root canal treatment or between th…	2	1	2	4	4			1	2	150	279	Morocco	Universite Internationale de Rabat; University Cheikh Anta Diop Dakar; Mohammed V University in Rabat	babacar.toure@uir.ac.ma				33	0	0	WILEY	HOBOKEN	1329-1947	1747-4477		10.1111/aej.12694	http://dx.doi.org/10.1111/aej.12694	6	Dentistry, Oral Surgery & Medicine	Dentistry, Oral Surgery & Medicine
Paradiso, D; Tullio, A; Bensi, C	Working length determination in primary teeth pulpectomy: A systematic review and meta-analysis	AUSTRALIAN ENDODONTIC JOURNAL	The present meta-analysis aimed to describe the methods to determine the working length in primary teeth pulpectomy, also evaluating and comparing their reliability. A systematic review was performed following the PRISMA Statement. The electronic search was conducted on PubMed, Scopus, Cochrane Library and Web of Science. After the screening protocol, a number of 14 studies were included in the q…	2	1	1	4	4			1	2	150	141	Italy	Hospital Santa Maria della Misericordia; University of Perugia	caterinabensi@libero.it				42	0	0	WILEY	HOBOKEN	1329-1947	1747-4477		10.1111/aej.12652	http://dx.doi.org/10.1111/aej.12652	11	Dentistry, Oral Surgery & Medicine	Dentistry, Oral Surgery & Medicine
Nguyen, D; Nagendrababu, V; Pulikkotil, SJ; Rossi-Fedele, G	Effect of occlusal reduction on postendodontic pain: A systematic review and meta-analysis of randomised clinical trials	AUSTRALIAN ENDODONTIC JOURNAL	The purpose of this systematic review was to assess the effect of occlusal reduction on post-operative pain following root canal treatment and was performed in accordance with the PRISMA statement being registered in the PROSPERO database (CRD42018089941). Two reviewers independently conducted a systematic literature search in the PubMed (MEDLINE), Dentistry & Oral Sciences Source and the Cochran…	2	1	1	4	4			1	2	150	154	Australia	University of Melbourne; International Medical University Malaysia; University of Adelaide	giampiero.rossi-fedele@adelaide.edu.au				47	6	6	WILEY	HOBOKEN	1329-1947	1747-4477	2020	10.1111/aej.12380	http://dx.doi.org/10.1111/aej.12380	13	Dentistry, Oral Surgery & Medicine	Dentistry, Oral Surgery & Medicine
Leong, DJX; Yap, AUJ	Quality of life of patients with endodontically treated teeth: A systematic review	AUSTRALIAN ENDODONTIC JOURNAL	This systematic review aimed to appraise the quality of life of patients with restored endodontically treated teeth. The Preferred Reporting Items for Systematic Reviews and Meta-Analyses guidelines were employed. The specific PEO question was as follows: population: patients who were healthy individuals >= 18 years old and required endodontic treatment; exposure: endodontic treatment with a coro…	2	2	2	4	4			1	2	150	153	Singapore		dephdep@gmail.com				31	10	10	WILEY	HOBOKEN	1329-1947	1747-4477	2020	10.1111/aej.12372	http://dx.doi.org/10.1111/aej.12372	10	Dentistry, Oral Surgery & Medicine	Dentistry, Oral Surgery & Medicine
Sharma, G; Ahmed, HMA; Zilm, PS; Rossi-Fedele, G	Antimicrobial properties of calcium hydroxide dressing when used for long-term application: A systematic review	AUSTRALIAN ENDODONTIC JOURNAL	This review aims to evaluate the antimicrobial efficacy of calcium hydroxide against endodontic pathogens when used for 7 days or longer. A systematic electronic literature search was performed in the PubMed, Embase and EBSCO Dentistry & Oral Sciences Source databases using appropriate key words to identify investigations written in the English language that examined the association between the c…	2	1	2	3	English			1	2	150	155	Australia	University of Adelaide; Universiti Malaya	giampiero.rossi-fedele@adelaide.edu.au				40	13	15	WILEY	HOBOKEN	1329-1947	1747-4477	2018	10.1111/aej.12216	http://dx.doi.org/10.1111/aej.12216	6	Dentistry, Oral Surgery & Medicine	Dentistry, Oral Surgery & Medicine
Romualdo, PC; de Oliveira, KMH; Nemezio, MA; Kuchler, EC; Silva, RAB; Nelson, P; Silva, LAB	Does apical negative pressure prevent the apical extrusion of debris and irrigant compared with conventional irrigation? A systematic review and meta-analysis	AUSTRALIAN ENDODONTIC JOURNAL	The aim of this study was to evaluate if apical negative pressure (ANP) irrigation prevents the apical extrusion of debris and irrigant compared with conventional needle irrigation through a systematic review and meta-analysis. A computer search of dental literature was performed using four different databases. A combination of the terms apical negative pressure', endovac', apical extrusion', ext…	2	1	1	4	4	1	1	1	2	150	200	Brazil	Universidade de Sao Paulo	priromualdo@hotmail.com				25	12	13	WILEY	HOBOKEN	1329-1947	1747-4477	2017	10.1111/aej.12162	http://dx.doi.org/10.1111/aej.12162	9	Dentistry, Oral Surgery & Medicine	Dentistry, Oral Surgery & Medicine
Kim, DH; Kim, SW; Hwang, SH	Efficacy of optical coherence tomography in the diagnosing of oral cancerous lesion: systematic review and meta-analysis	HEAD AND NECK-JOURNAL FOR THE SCIENCES AND SPECIALTIES OF THE HEAD AND NECK	Non-invasive diagnostic tools that facilitate visualization of potentially malignant oral lesions and cancers have been introduced. Oral lesions detected by optical coherence tomography (OCT) were compared to reference results based on histological findings. The diagnostic odds ratio (DOR), along with summary receiver operating characteristic curve (SROC), area under SROC, sensitivity, specificit…	2	2	1	4	4			1	2	150	145	Korea	Catholic University of Korea; Seoul St. Mary's Hospital; Catholic University of Korea	yellobird@catholic.ac.kr	National Research Foundation of Korea [2019M3A9H2032424, 2019M3E5D5064110, 2020R1I1A1A01051844]	National Research Foundation of Korea(National Research Foundation of Korea)	National Research Foundation of Korea, Grant/Award Numbers: 2019M3A9H2032424, 2019M3E5D5064110, 2020R1I1A1A01051844	36	0	0	WILEY	HOBOKEN	1043-3074	1097-0347	2023	10.1002/hed.27232	http://dx.doi.org/10.1002/hed.27232	9	Otorhinolaryngology; Surgery	Otorhinolaryngology; Surgery
Kim, D; Kim, SW; Hwang, SH	Autofluorescence imaging to identify oral malignant or premalignant lesions: Systematic review and meta-analysis	HEAD AND NECK-JOURNAL FOR THE SCIENCES AND SPECIALTIES OF THE HEAD AND NECK	The aim is to evaluate the accuracy of autofluorescence for screening oral cancer in comparison with toluidine blue staining and clinical examination. Oral mucosal disorders detected by autofluorescence were compared with those detected using toluidine blue staining. Methodological quality was evaluated using the Quality Assessment of Diagnostic Accuracy Studies tool. The diagnostic odds ratio (D…	2	2	1	4	4			1	2	150	148	Korea	Catholic University of Korea; Seoul St. Mary's Hospital; Catholic University of Korea	yellobird@catholic.ac.kr	Korea Health Industry Development Institute [HI14C3228]; National Research Foundation of Korea [2018M3A9E8020856, 2018R1D1A1B07045421, 2019M3A9H2032424, 2019M3E5D5064110]	Korea Health Industry Development Institute(Korea Health Industry Development Institute (KHIDI)); National Research Foundation of Korea(National Research Foundation of Korea)	Korea Health Industry Development Institute, Grant/Award Number: HI14C3228; National Research Foundation of Korea, Grant/Award Numbers: 2018M3A9E8020856, 2018R1D1A1B07045421, 2019M3A9H2032424, 2019M3E5D5064110	50	11	12	WILEY	HOBOKEN	1043-3074	1097-0347	2020	10.1002/hed.26430	http://dx.doi.org/10.1002/hed.26430	9	Otorhinolaryngology; Surgery	Otorhinolaryngology; Surgery
Iocca, O; Sollecito, TP; Alawi, F; Weinstein, GS; Newman, JG; De Virgilio, A; Di Maio, P; Spriano, G; Lopez, SP; Shanti, RM	Potentially malignant disorders of the oral cavity and oral dysplasia: A systematic review and meta-analysis of malignant transformation rate by subtype	HEAD AND NECK-JOURNAL FOR THE SCIENCES AND SPECIALTIES OF THE HEAD AND NECK	Importance Potentially malignant disorders of the oral cavity (OPMD) are a heterogeneous group of lesions associated with a variable risk of malignant transformation (MT) to invasive cancer. Leukoplakia (LE), lichen planus (LP), oral lichenoid lesions (OLL), oral erythroplakia (OE), oral submucous fibrosis (OSF), and proliferative verrucous leukoplakia (PVL) are among the most common of these les…	2	2	1	4	4			1	2	150	450	USA (Pennsylvania)	University of Pennsylvania; University of Pennsylvania; University of Pennsylvania; Complejo Hospitalario Universitario A Coruna; Universidade da Coruna; Complejo Hospitalario Universitario A Coruna; Universidade da Coruna; University of Pennsylvania	oi243@nyu.edu				147	132	138	WILEY	HOBOKEN	1043-3074	1097-0347	2020	10.1002/hed.26006	http://dx.doi.org/10.1002/hed.26006	17	Otorhinolaryngology; Surgery	Otorhinolaryngology; Surgery
Petrovic, I; Panchal, H; Franca, PDD; Hernandez, M; McCarthy, CC; Shah, JP	A systematic review of validated tools assessing functional and aesthetic outcomes following fibula free flap reconstruction of the mandible	HEAD AND NECK-JOURNAL FOR THE SCIENCES AND SPECIALTIES OF THE HEAD AND NECK	Background Segmental mandibulectomy impairs health-related quality of life (QoL), by altering speech, mastication, swallowing, and facial aesthetics. Fibula free flap (FFF) used for mandible reconstruction is known to improve outcomes; however, minimal information exists in the literature regarding p+D567atient-reported outcomes. We aim to assess how current studies evaluate patient perception fo…	1	2	2	4	4			1	2	150	181	USA (New York)	Memorial Sloan Kettering Cancer Center; Memorial Sloan Kettering Cancer Center; Memorial Sloan Kettering Cancer Center; Memorial Sloan Kettering Cancer Center	shahj@mskcc.org	National Cancer Institute [P30 CA008748]; NATIONAL CANCER INSTITUTE [P30CA008748] Funding Source: NIH RePORTER	National Cancer Institute(United States Department of Health & Human ServicesNational Institutes of Health (NIH) - USANIH National Cancer Institute (NCI)); NATIONAL CANCER INSTITUTE(United States Department of Health & Human ServicesNational Institutes of Health (NIH) - USANIH National Cancer Institute (NCI))	National Cancer Institute, Grant/Award Number: P30 CA008748	32	11	13	WILEY	HOBOKEN	1043-3074	1097-0347	2019	10.1002/hed.25452	http://dx.doi.org/10.1002/hed.25452	8	Otorhinolaryngology; Surgery	Otorhinolaryngology; Surgery	Green Accepted
Awan, KH; Hegde, R; Cheever, VJ; Carroll, W; Khan, S; Patil, S; Warnakulasuriya, S	Oral and pharyngeal cancer risk associated with occupational carcinogenic substances: Systematic review	HEAD AND NECK-JOURNAL FOR THE SCIENCES AND SPECIALTIES OF THE HEAD AND NECK	Background Oral and pharyngeal cancers (OPC) represent the seventh most common type of cancer and the seventh leading cause of deaths by cancer worldwide. Few studies have assessed the occupational exposure risks associated with OPC and in many cases the results are conflicting. The aim of this study was to determine, through a systematic review, the association of OPC and exposure to different o…	1	2	2	4	4			1	1	150	231	Australia	University of Tasmania; Jazan University; University of London; King's College London	kamranhabibawan@gmail.com				45	13	14	WILEY	HOBOKEN	1043-3074	1097-0347	2018	10.1002/hed.25486	http://dx.doi.org/10.1002/hed.25486	9	Otorhinolaryngology; Surgery	Otorhinolaryngology; Surgery	Green Published
Seoane, J; Alvarez-Novoa, P; Gomez, I; Takkouche, B; Diz, P; Warnakulasiruya, S; Seoane-Romero, JM; Varela-Centelles, P	Early oral cancer diagnosis: The Aarhus Statement perspective. A systematic review and meta-analysis	HEAD AND NECK-JOURNAL FOR THE SCIENCES AND SPECIALTIES OF THE HEAD AND NECK	Background. Mortality is linked to diagnostic intervals in certain cancers. As symptom perception is conditioned by tumor site, a specific study on oral cancer is needed. Methods. This study's inclusion criteria were original data, symptomatic primary oral squamous cell carcinoma, and exposure of interest, diagnostic interval, or diagnostic delay. The outcome of interest was survival and disease …	1	2	1	4	4			1	1	150	170	Spain	Universidade de Santiago de Compostela; Universidade de Santiago de Compostela; University of London; King's College London; Hospital Universitario Lucus Augusti-Lugo	juanmanuel.seoane@usc.es	Research grant (AES) [PI/1401446]	Research grant (AES)	Contract grant sponsor: Research grant PI/1401446 (AES 2014)	53	47	48	WILEY	HOBOKEN	1043-3074	1097-0347	2016	10.1002/hed.24050	http://dx.doi.org/10.1002/hed.24050	8	Otorhinolaryngology; Surgery	Otorhinolaryngology; Surgery
Zen, EV; Tolentino, ED; Santos, PSS	Viability of dental implants in head and neck irradiated patients: A systematic review	HEAD AND NECK-JOURNAL FOR THE SCIENCES AND SPECIALTIES OF THE HEAD AND NECK	Background. The purpose of this systematic review was to evaluate the safety of dental implants placed in irradiated bone and to discuss their viability when placed post-radiotherapy (RT). Methods. A systematic review was performed to answer the questions: Are dental implants in irradiated bone viable? and What are the main factors that influence the loss of implants in irradiated patients? Resul…	1	2	2	4	4			1	2	150	159	Brazil	Universidade de Sao Paulo; Universidade Estadual de Maringa	elen_tolentino@hotmail.com				18	17	19	WILEY-BLACKWELL	HOBOKEN	1043-3074	1097-0347	2016	10.1002/hed.24098	http://dx.doi.org/10.1002/hed.24098	12	Otorhinolaryngology; Surgery	Otorhinolaryngology; Surgery
Hooper, SJ; Wilson, MJ; Crean, SJ	EXPLORING THE LINK BETWEEN MICROORGANISMS AND ORAL CANCER: A SYSTEMATIC REVIEW OF THE LITERATURE	HEAD AND NECK-JOURNAL FOR THE SCIENCES AND SPECIALTIES OF THE HEAD AND NECK	The majority of cases of oral cancer have been related to tobacco use and heavy alcohol consumption. However, the incidence of oral cavity carcinoma appears to be increasing in many parts of the world in a manner that it is difficult to explain with traditional risk factors alone. Meanwhile, interest in the possible relationships between microorganisms and the different stages of cancer developme…	2	2	2	4	4			1	2	150	159	United Kingdom	Cardiff University; University of Exeter; University of Plymouth; University of Plymouth	hoopersj@cardiff.ac.uk				147	124	131	WILEY	HOBOKEN	1043-3074	1097-0347	2009	10.1002/hed.21140	http://dx.doi.org/10.1002/hed.21140	12	Otorhinolaryngology; Surgery	Otorhinolaryngology; Surgery
McGrath, C; Zhou, N; Wong, HM	A systematic review and meta-analysis of dental plaque control among children and adolescents with intellectual disabilities	JOURNAL OF APPLIED RESEARCH IN INTELLECTUAL DISABILITIES	Background People with intellectual disabilities (ID) typically have poorer oral health. Oral diseases have a microbiological origin, and thus, dental plaque control (DPC) is key to safeguard their oral health. Methods A structured search strategy was applied to screen oral health promotion initiatives for DPC among children and adolescents with ID following PRISMA statements. Qualitative and qua…	1	1	1	4	4			2	2	150	151	China	University of Hong Kong; Kunming Medical University	mcgrathc@hku.hk	Research Grants Council of the Hong Kong Special Administrative Region, China [17118518]	Research Grants Council of the Hong Kong Special Administrative Region, China(Hong Kong Research Grants Council)	the Research Grants Council of the Hong Kong Special Administrative Region, China, Grant/Award Number: 17118518	45	9	9	WILEY	HOBOKEN	1360-2322	1468-3148	2019	10.1111/jar.12561	http://dx.doi.org/10.1111/jar.12561	11	Psychology, Educational; Rehabilitation	Psychology; Rehabilitation
Hassan, AH; Al-Saeed, SH; Al-Maghlouth, BA; Bahammam, MA; Linjawi, AI; El-Bialy, TH	Corticotomy-assisted orthodontic treatment A systematic review of the biological basis and clinical effectiveness	SAUDI MEDICAL JOURNAL	Objectives: To systematically review the literature to assess the quality of evidence related to corticotomy-assisted orthodontic treatment (CAOT) as adjunctive treatment in orthodontics. Methods: The study was conducted in the Faculty of Dentistry, King Abdulaziz University, Jeddah, Saudi Arabia between 2013 and 2014. Various electronic databases were searched and abstracts were retrieved. Defin…	1	1	2	4	4			2	2	150	223	Saudi Arabia	King Abdulaziz University; King Abdulaziz University; University of Alberta	aakbr@kau.edu.sa				38	17	19	SAUDI MED J	RIYADH	0379-5284		2015			8	Medicine, General & Internal	General & Internal Medicine	Green Accepted, gold, Green Published
Mendes, L; Azevedo, NF; Felino, A; Pinto, MG	Relationship between invasion of the periodontium by periodontal pathogens and periodontal disease: a systematic review	VIRULENCE	Bacterial invasion of the periodontal tissues has been suggested as a relevant step in the etiopathogenesis of periodontal disease. However, its exact importance remains to be defined. The present systematic review assessed the scientific evidence concerning the relationship between the quality or quantity of periodontal microbiota in periodontal tissues and development of periodontal disease. Th…	2	2	2	4	4			2	1	150	293	Portugal	Universidade do Porto; Universidade do Porto; Universidade do Porto	lgoncalves@fmd.up.pt				66	20	21	TAYLOR & FRANCIS INC	PHILADELPHIA	2150-5594	2150-5608	2015	10.4161/21505594.2014.984566	http://dx.doi.org/10.4161/21505594.2014.984566	8	Immunology; Infectious Diseases; Microbiology	Immunology; Infectious Diseases; Microbiology	gold, Green Submitted, Green Published, Green Accepted
Alsaeed, MI; Alabdulkarim, AO; Alkabani, RS	Birth order as a predictor of dental caries: A systematic review and meta-analysis of case-control and prevalence data from the last decade	MEDICAL SCIENCE	Aim: This systematic review aims to quantitatively assess the association between birth order and dental caries. Methods: In this systematic review, we identified the studies that were published in the last ten years in four electronic databases that are PubMed, Web of Science through Clarivate, MEDLINE through Clarivate, and EBSCO. We used the Rayyan - Intelligent systematic reviews website for …	1	2	1	4	4			2	2	180	237	Saudi Arabia	Ministry of Health - Saudi Arabia; King Saud Medical City					42	0	0	DISCOVERY PUBLICATION	TAMILNADU	2321-7359	2321-7367	2022	10.54905/disssi/v26i124/ms210e2171	http://dx.doi.org/10.54905/disssi/v26i124/ms210e2171	9	Medicine, Research & Experimental	Research & Experimental Medicine	Bronze
Reda, SF; Reda, SM; Thomson, WM; Schwendicke, F	Inequality in Utilization of Dental Services: A Systematic Review and Meta-analysis	AMERICAN JOURNAL OF PUBLIC HEALTH	Background. Dental diseases are among the most prevalent conditions worldwide, with universal access to dental care being one key to tackling them. Systematic quantification of inequalities in dental service utilization is needed to identify where these are most pronounced, assess factors underlying the inequalities, and evaluate changes in inequalities with time. Objectives. To evaluate the pres…	1	2	1	4	4			2	2	180	383	Germany	Free University of Berlin; Humboldt University of Berlin; Charite Universitatsmedizin Berlin; University of Otago	falk.schwendicke@charite.de				39	76	79	AMER PUBLIC HEALTH ASSOC INC	WASHINGTON	0090-0036	1541-0048	2018	10.2105/AJPH.2017.304180	http://dx.doi.org/10.2105/AJPH.2017.304180	7	Public, Environmental & Occupational Health	Public, Environmental & Occupational Health	Green Accepted, Green Submitted
Rai, S; Misra, D; Misra, A; Jain, A; Bisla, S	Impact of Oral Health Factors on Quality of Life of Geriatric Population - A Systematic Review	JOURNAL OF INDIAN ACADEMY OF ORAL MEDICINE AND RADIOLOGY	The innumerable special needs and challenges faced by geriatric patients in healthcare has attracted the attention of the modem world. Various basic oral functions contribute to good physical and psychological health and are likely to deteriorate with frailty. The aim of the study was to examine effects of aging on oral health related quality of life (OHRQoL) and assess importance of dental care …	2	1	2	3	English			1	2	200	199	India		drshalurai@gmail.com				62	0	0	WOLTERS KLUWER MEDKNOW PUBLICATIONS	MUMBAI	0972-1363	0975-1572	2021	10.4103/jiaomr.jiaomr_98_20	http://dx.doi.org/10.4103/jiaomr.jiaomr_98_20	13	Dentistry, Oral Surgery & Medicine	Dentistry, Oral Surgery & Medicine	gold
Teughels, W; Seyssens, L; Christiaens, V; Temmerman, A; Castro, AB; Cosyn, J	Adjunctive locally and systemically delivered antimicrobials during surgical treatment of peri-implantitis: A systematic review	JOURNAL OF CLINICAL PERIODONTOLOGY	AimTo answer the following PICOS question: In patients with peri-implantitis, what is the efficacy of surgical therapy with adjunctive systemic or local antimicrobials, in comparison with surgical therapy alone, in terms of pocket probing depth reduction, as assessed in randomized controlled trials (RCTs) with at least 6 months of follow-up? Materials and MethodsA systematic literature search was…	1	1	2	4	4			1	1	200	283	Belgium	KU Leuven; KU Leuven; University Hospital Leuven; Ghent University	wim.teughels@kuleuven.be				58	0	0	WILEY	HOBOKEN	0303-6979	1600-051X		10.1111/jcpe.13773	http://dx.doi.org/10.1111/jcpe.13773	14	Dentistry, Oral Surgery & Medicine	Dentistry, Oral Surgery & Medicine
Cosgarea, R; Roccuzzo, A; Jepsen, K; Sculean, A; Jepsen, S; Salvi, GE	Efficacy of mechanical/physical approaches for implant surface decontamination in non-surgical submarginal instrumentation of peri-implantitis. A systematic review	JOURNAL OF CLINICAL PERIODONTOLOGY	AimTo evaluate the efficacy of non-surgical submarginal peri-implant instrumentation with mechanical/physical decontamination compared to non-surgical submarginal instrumentation alone or with placebo decontamination in patients with peri-implantitis. Materials and MethodsThree focused questions were addressed, and a systematic search for randomized controlled clinical trials (RCTs), controlled c…	1	1	2	4	4			1	1	200	277	Germany	University of Bonn; Philipps University Marburg; Iuliu Hatieganu University of Medicine & Pharmacy; University of Bern	raluca.cosgarea@ukbonn.de				36	0	0	WILEY	HOBOKEN	0303-6979	1600-051X		10.1111/jcpe.13762	http://dx.doi.org/10.1111/jcpe.13762	24	Dentistry, Oral Surgery & Medicine	Dentistry, Oral Surgery & Medicine	hybrid
Paolone, G; Pavan, F; Mandurino, M; Baldani, S; Guglielmi, PC; Scotti, N; Cantatore, G; Vichi, A	Color stability of resin-based composites exposed to smoke. A systematic review	JOURNAL OF ESTHETIC AND RESTORATIVE DENTISTRY	ObjectiveTo conduct a systematic review on color stability of dental resin-based composites (RBC) exposed to conventional and electronic cigarettes. Materials and MethodsIn vitro studies reporting on the color stability of RBC exposed to conventional cigarettes or to e-cigarettes: both Tobacco Heating Systems (THS) and Electronic Nicotine Delivery Systems (ENDS). The quality of the included studi…	1	2	2	4	4			1	2	200	232	Italy	Vita-Salute San Raffaele University; IRCCS Ospedale San Raffaele; A.O.U. Citta della Salute e della Scienza di Torino; University of Portsmouth	paolone.gaetano@hsr.it				60	0	0	WILEY	HOBOKEN	1496-4155	1708-8240		10.1111/jerd.13009	http://dx.doi.org/10.1111/jerd.13009	13	Dentistry, Oral Surgery & Medicine	Dentistry, Oral Surgery & Medicine
Steegman, R; Hogeveen, F; Schoeman, A; Ren, Y	Cone beam computed tomography volumetric airway changes after orthognathic surgery: a systematic review	INTERNATIONAL JOURNAL OF ORAL AND MAXILLOFACIAL SURGERY	The aim of this systematic review was to provide a structured overview of three-dimensional airway volume changes in relation to various orthognathic surgeries. Clinical human studies performing pre-and postoperative three-dimensional airway volume assessments to investigate volumetric changes of the airway after orthognathic surgery were included. Pre-determined inclusion and exclusion criteria …	1	1	2	4	4			1	1	200	239	Netherlands	University of Groningen; University of Groningen	y.ren@umcg.nl				73	1	1	CHURCHILL LIVINGSTONE	EDINBURGH	0901-5027	1399-0020	2023	10.1016/j.ijom.2022.05.013	http://dx.doi.org/10.1016/j.ijom.2022.05.013	12	Dentistry, Oral Surgery & Medicine; Surgery	Dentistry, Oral Surgery & Medicine; Surgery	hybrid, Green Published
Li, ZB; Li, K; Du, M; Ren, SB; Yu, Y	Surgical treatment of peri-implantitis with or without adjunctive graft material: a systematic review and meta-analysis of randomized controlled trials	INTERNATIONAL JOURNAL OF ORAL AND MAXILLOFACIAL SURGERY	This systematic review and meta-analysis was performed to compare the clinical effect of surgical treatment of peri-implantitis alone or in combination with graft material. Literature searches were conducted up to June 20, 2020. Randomized controlled trials (RCTs) comparing the clinical effects of open flap debridement (OFD) alone and OFD with adjunctive graft materials for the treatment of peri-…	2	1	1	4	4			1	2	200	201	China	Shandong University; Air Force Military Medical University; University of Adelaide; Robinson Research Institute; University of Adelaide	yuyang_dentist@sdu.edu.cn	National Natural Science Foundation of China [81901010]; Construction Engineering Special Fund of Taishan Scholars of Shandong Province [tsqn202103176]; Open Foundation of Shandong Provincial Key Laboratory of Oral Tissue Regeneration [SDKQ201904]; Dean's Foundation of the 960th PLA Hospital [2018MS03]	National Natural Science Foundation of China(National Natural Science Foundation of China (NSFC)); Construction Engineering Special Fund of Taishan Scholars of Shandong Province; Open Foundation of Shandong Provincial Key Laboratory of Oral Tissue Regeneration; Dean's Foundation of the 960th PLA Hospital	This research was supported by the National Natural Science Foundation of China (No. 81901010), the Construction Engineering Special Fund of Taishan Scholars of Shandong Province (No. tsqn202103176), Open Foundation of Shandong Provincial Key Laboratory of Oral Tissue Regeneration (No. SDKQ201904), and Dean's Foundation of the 960th PLA Hospital (No. 2018MS03).	34	0	0	CHURCHILL LIVINGSTONE	EDINBURGH	0901-5027	1399-0020	2023	10.1016/j.ijom.2022.05.007	http://dx.doi.org/10.1016/j.ijom.2022.05.007	11	Dentistry, Oral Surgery & Medicine; Surgery	Dentistry, Oral Surgery & Medicine; Surgery
de Waal, YCM; Winning, L; Stavropoulos, A; Polyzois, I	Efficacy of chemical approaches for implant surface decontamination in conjunction with sub-marginal instrumentation, in the non-surgical treatment of peri-implantitis: A systematic review	JOURNAL OF CLINICAL PERIODONTOLOGY	AimTo answer the following PICOS question: In adult patients with peri-implantitis, what is the efficacy of sub-marginal instrumentation combined with chemical surface decontamination in comparison with sub-marginal instrumentation with or without placebo, in terms of changes in probing depth (PD) and/or bleeding on probing, as reported in prospective randomized controlled trials, non-randomized …	1	1	2	4	4			1	1	200	207	Netherlands	University of Groningen; Trinity College Dublin; Malmo University; Medical University of Vienna	y.c.m.de.waal@umcg.nl				44	0	0	WILEY	HOBOKEN	0303-6979	1600-051X		10.1111/jcpe.13749	http://dx.doi.org/10.1111/jcpe.13749	12	Dentistry, Oral Surgery & Medicine	Dentistry, Oral Surgery & Medicine	hybrid, Green Published
Karlsson, K; Trullenque-Eriksson, A; Tomasi, C; Derks, J	Efficacy of access flap and pocket elimination procedures in the management of peri-implantitis: A systematic review and meta-analysis	JOURNAL OF CLINICAL PERIODONTOLOGY	Aim To evaluate the efficacy of access flap and pocket elimination procedures in the surgical treatment of peri-implantitis. Materials and Methods Systematic electronic searches (Central/MEDLINE/EMBASE) up to March 2022 were conducted to identify prospective clinical studies evaluating surgical therapy (access flap or pocket elimination procedures) of peri-implantitis. Primary outcome measures we…	1	1	1	4	4			1	1	200	235	Sweden	University of Gothenburg	jan.derks@odontologi.gu.se				43	0	0	WILEY	HOBOKEN	0303-6979	1600-051X		10.1111/jcpe.13732	http://dx.doi.org/10.1111/jcpe.13732	41	Dentistry, Oral Surgery & Medicine	Dentistry, Oral Surgery & Medicine
Tonprasong, W; Inokoshi, M; Shimizubata, M; Yamamoto, M; Hatano, K; Minakuchi, S	Impact of direct restorative dental materials on surface root caries treatment. Evidence based and current materials development: A systematic review	JAPANESE DENTAL SCIENCE REVIEW	This systematic review provides an update on the development and efficacy of direct restorative dental materials for root caries interventions from in vitro and clinical studies. PubMed, Embase, and Web of Science were searched using specific MeSH keywords. Full articles from September 1990 to October 2021 were collected. Additional articles were identified by reference retrieval and manual searc…	1	1	2	3	English			1	1	200	229	Japan	Tokyo Medical & Dental University (TMDU); Naresuan University	m.inokoshi.gerd@tmd.ac.jp	Japanese Dental Science Feder-ation [JDSF-DSP2-2017-116-2]	Japanese Dental Science Feder-ation	Funding This work was supported by the Japanese Dental Science Feder-ation (grant number JDSF-DSP2-2017-116-2) .	88	1	1	ELSEVIER SCI LTD	OXFORD	1882-7616	2213-6851	2022	10.1016/j.jdsr.2021.11.004	http://dx.doi.org/10.1016/j.jdsr.2021.11.004	18	Dentistry, Oral Surgery & Medicine	Dentistry, Oral Surgery & Medicine	Green Accepted, gold
Darriba, I; Seidel, A; Moreno, F; Botelho, J; Machado, V; Mendes, JJ; Leira, Y; Blanco, J	Influence of low insertion torque values on survival rate of immediately loaded dental implants: A systematic review and meta-analysis	JOURNAL OF CLINICAL PERIODONTOLOGY	Aim The aim was to systematically evaluate the effect of low insertion torque values on the survival rate of immediately loaded dental implants. Materials and Methods The protocol was registered with PROSPERO (ID CRD42020189499). An electronic search was performed in PubMed, Embase, Web of Science, and Cochrane Central Register of Controlled Trials until June 2022 in English and Spanish. Studies …	1	2	1	2	English, Spanish			1	1	200	280	Spain	Universidade de Santiago de Compostela; University of Erlangen Nuremberg; University of London; University College London; University of London; University College London; Instituto Superior de Ciencias da Saude Egas Moniz; Instituto Superior de Ciencias da Saude Egas Moniz; Complexo Hospitalario Universitario de Santiago de Compostela	iriadarribalopez@gmail.com				34	0	0	WILEY	HOBOKEN	0303-6979	1600-051X	2023	10.1111/jcpe.13733	http://dx.doi.org/10.1111/jcpe.13733	12	Dentistry, Oral Surgery & Medicine	Dentistry, Oral Surgery & Medicine
Sabri, H; Barootchi, S; Heck, T; Wang, HL	Single-rooted extraction socket classification: A systematic review and proposal of a new classification system based on morphologic and patient-related factors	JOURNAL OF ESTHETIC AND RESTORATIVE DENTISTRY	Taxonomy and classification of a disease contributes to facilitating the diagnosis and treatment planning process and simplifies communication between clinicians. The aim of this study was to provide a critical appraisal based on a systematic review of the single-rooted extraction socket (ES) classifications and subsequently, introduce a new classification system combining the cornerstones of the…	2	2	2	4	4	1	1	1	2	200	250	USA (Michigan)	University of Michigan System; University of Michigan	homlay@umich.edu				55	0	0	WILEY	HOBOKEN	1496-4155	1708-8240		10.1111/jerd.12967	http://dx.doi.org/10.1111/jerd.12967	15	Dentistry, Oral Surgery & Medicine	Dentistry, Oral Surgery & Medicine	hybrid
Derks, J; Ichioka, Y; Dionigi, C; Trullenque-Eriksson, A; Berglundh, J; Tomasi, C; Graziani, F	Prevention and management of peri-implant mucositis and peri-implantitis: A systematic review of outcome measures used in clinical studies in the last 10 years	JOURNAL OF CLINICAL PERIODONTOLOGY	Objectives To evaluate outcome measures, methods of assessment, and analysis in clinical studies on the prevention and management of peri-implant mucositis and peri-implantitis. Methods Systematic electronic searches (CENTRAL/MEDLINE/SCOPUS) up to April 2021 were conducted to identify longitudinal clinical studies with >= 10 patients on either the prevention or management of peri-implant diseases…	1	1	2	4	4			1	1	200	233	Sweden	University of Gothenburg; University of Pisa	jan.derks@odontologi.gu.se				33	3	3	WILEY	HOBOKEN	0303-6979	1600-051X		10.1111/jcpe.13608	http://dx.doi.org/10.1111/jcpe.13608	12	Dentistry, Oral Surgery & Medicine	Dentistry, Oral Surgery & Medicine
Shi, JY; Montero, E; Wu, XY; Palombo, D; Wei, SM; Sanz-Sanchez, I	Bone preservation or augmentation simultaneous with or prior to dental implant placement: A systematic review of outcomes and outcome measures used in clinical trials in the last 10 years	JOURNAL OF CLINICAL PERIODONTOLOGY	Aim To evaluate outcome measures and methods of assessment in clinical studies on bone augmentation/preservation procedures for the placement of dental implants. Materials and Methods A systematic search was performed on three databases from January 2011 to April 2021 to identify clinical studies reporting on any type of bone augmentation/preservation procedure. The outcomes that have been used t…	1	1	2	4	4			1	1	200	229	China	Shanghai Jiao Tong University; Shanghai Jiao Tong University; Complutense University of Madrid; Complutense University of Madrid	ignaciosanz@ucm.es				43	0	0	WILEY	HOBOKEN	0303-6979	1600-051X		10.1111/jcpe.13626	http://dx.doi.org/10.1111/jcpe.13626	16	Dentistry, Oral Surgery & Medicine	Dentistry, Oral Surgery & Medicine
Howlader, D; Daga, D; Mehrotra, D	The scope of computerized simulation in competency- based maxillofacial training: a systematic review	INTERNATIONAL JOURNAL OF ORAL AND MAXILLOFACIAL SURGERY	Oral and maxillofacial surgery (OMS) teaching is set to undergo a paradigm shift towards competency-based training. With increasing focus on resident skill development and patient safety, computerized simulators are likely to play a more mainstream role in OMS training. A systematic review of the available literature was conducted, in accordance with the PRISMA guidelines, to highlight the scope …	2	2	2	3	English			1	2	200	203	India	King George's Medical University	drdebrajhowlader@gmail.com; diptidaga10@gmail.com; divyamehrotra@kgmcindia.edu	Department of Health Research, New Delhi [12016/07/2017-HR]; Department of Science & Technology, New Delhi (FIST) [SR/FST/LS-I/2017/45]	Department of Health Research, New Delhi; Department of Science & Technology, New Delhi (FIST)	This study was funded by Department of Health Research, New Delhi: Digital designing and manufacturing of paediatric facial prosthesis, 12016/07/2017-HR. Department of Science & Technology, New Delhi (FIST): Digital dental & craniofacial surgery, SR/FST/LS-I/2017/45.	46	0	0	CHURCHILL LIVINGSTONE	EDINBURGH	0901-5027	1399-0020	2022	10.1016/j.ijom.2021.10.002	http://dx.doi.org/10.1016/j.ijom.2021.10.002	10	Dentistry, Oral Surgery & Medicine; Surgery	Dentistry, Oral Surgery & Medicine; Surgery
Antezack, A; Ohanessian, R; Sadowski, C; Faure-Brac, M; Brincat, A; Etchecopar-Etchart, D; Monnet-Corti, V	Effectiveness of surgical root coverage on dentin hypersensitivity: A systematic review and meta-analysis	JOURNAL OF CLINICAL PERIODONTOLOGY	Aim To assess the effect of surgical root coverage (RC) on dentin hypersensitivity (DH) associated with gingival recession. Materials and Methods Two independent reviewers conducted electronic literature searches in MEDLINE (PubMed), EMBASE, Cochrane Library, Web Of Science, Dentistry & Oral Sciences Source, ScienceDirect, and ClinicalTrials.gov databases as well as a manual search to identify el…	1	1	1	4	4	1	1	1	1	200	203	France	UDICE-French Research Universities; Aix-Marseille Universite; UDICE-French Research Universities; Aix-Marseille Universite; Assistance Publique-Hopitaux de Marseille; Institut de Recherche pour le Developpement (IRD); UDICE-French Research Universities; Aix-Marseille Universite; UDICE-French Research Universities; Aix-Marseille Universite; Assistance Publique-Hopitaux de Marseille	virginie.corti@univ-amu.fr				56	0	0	WILEY	HOBOKEN	0303-6979	1600-051X	2022	10.1111/jcpe.13664	http://dx.doi.org/10.1111/jcpe.13664	12	Dentistry, Oral Surgery & Medicine	Dentistry, Oral Surgery & Medicine
Reyes, NSP; Palacios, MMG; Freire, JAY	USE OF ROBOTICS IN THE DIFFERENT SPECIALTIES OF DENTISTRY, SYSTEMATIC REVIEW	REVISTA CONRADO	This paper presents the innovations of robotic technology to improve dental care techniques. Documentary research is used, the data were collected by means of a descriptive register and analyzed with the content analysis technique. In the bibliometric analysis a search was made in three academic databases, which were Scopus, Pubmed and Scielo. The results indicate that although there are signific…	2	2	2	4	4			2	2	200	168	Ecuador		ui.nathaliepr73@uniandes.edu.ec; ui.miryangp00@uniandes.edu.ec; docentetp79@uniandes.edu.ec				16	0	0	UNIV CIENFUEGOS	CIENFUEGOS	1990-8644		2022			11	Education & Educational Research	Education & Educational Research
Schlund, M; Meeus, J; Politis, C; Ferri, J	Management of sinus graft infection-a systematic review	INTERNATIONAL JOURNAL OF ORAL AND MAXILLOFACIAL SURGERY	Sinus graft infections are rare but serious complications, as they are associated with significant morbidity and sinus graft loss. The aim of this study was to systematically review the management of sinus graft infection in order to define which protocols should be implemented. The terms searched in each database were ???sinus graft infection management???, ???maxillary sinus lift infection???, …	2	1	2	4	4			1	2	200	202	Denmark	Institut National de la Sante et de la Recherche Medicale (Inserm); Universite de Lille - ISITE; CHU Lille; Universite de Lille; KU Leuven; KU Leuven; University Hospital Leuven	matthias.schlund@chru-lille.fr				46	3	3	CHURCHILL LIVINGSTONE	EDINBURGH	0901-5027	1399-0020	2022	10.1016/j.ijom.2021.09.007	http://dx.doi.org/10.1016/j.ijom.2021.09.007	9	Dentistry, Oral Surgery & Medicine; Surgery	Dentistry, Oral Surgery & Medicine; Surgery	Green Published
Farshidfar, N; Jafarpour, D; Firoozi, P; Sahmeddini, S; Hamedani, S; de Souza, RF; Tayebi, L	The application of injectable platelet-rich fibrin in regenerative dentistry: A systematic scoping review of In vitro and In vivo studies	JAPANESE DENTAL SCIENCE REVIEW	Background: Ongoing research in the dental field has begun to focus on the use of injectable platelet-rich fibrin (I-PRF) as a regenerative tool with the potential to prompt tissue regeneration. In this regard, this systematic scoping review aimed to collect, map, and appraise the in vitro and in vivo studies regarding the role of I-PRF in or soft and hard tissue regeneration in relation to oral …	1	1	2	3	English			1	1	200	226	Iran	Shiraz University of Medical Science; Shiraz University of Medical Science; McGill University; Shiraz University of Medical Science; Marquette University	n.farshidfar@icloud.com; dana.jafarpour@mail.mcgill.ca; parsafir2@gmail.com; sarinasahmeddini@yahoo.com; shahramhamedani@yahoo.com; raphael.desouza@mcgill.ca; lobat.tayebi@marquette.edu				86	3	3	ELSEVIER SCI LTD	OXFORD	1882-7616	2213-6851	2022	10.1016/j.jdsr.2022.02.003	http://dx.doi.org/10.1016/j.jdsr.2022.02.003	35	Dentistry, Oral Surgery & Medicine	Dentistry, Oral Surgery & Medicine	gold, Green Accepted
Barbosa, LM; Gomes, JMD; Laureano, JR; Vasconcelos, BCD; Moraes, SLD; Pellizzer, EP	Does the use of low-level light therapy postoperatively reduce pain, oedema, and neurosensory disorders following orthognathic surgery? A systematic review	INTERNATIONAL JOURNAL OF ORAL AND MAXILLOFACIAL SURGERY	The aim of this study was to evaluate the efficacy of low-level light therapy (LLLT) in improving pain, oedema, and neurosensory disorders of the inferior alveolar nerve (IAN) after orthognathic surgery. This systematic review was performed in compliance with the Preferred Reporting Items for Systematic Reviews and Meta-analyses guidelines. Searches were conducted in the PubMed, Embase, and Web o…	2	1	2	4	4			1	1	200	197	Brazil	Universidade de Pernambuco (UPE); Universidade Estadual Paulista; Universidade de Pernambuco (UPE)	sandra.moraes@upe.br	Brazilian National Council for Scientific and Technological Development (CNPq); Coordination for the Improvement of Higher Education Personnel (CAPES); CAPES	Brazilian National Council for Scientific and Technological Development (CNPq)(Conselho Nacional de Desenvolvimento Cientifico e Tecnologico (CNPQ)); Coordination for the Improvement of Higher Education Personnel (CAPES)(Coordenacao de Aperfeicoamento de Pessoal de Nivel Superior (CAPES)); CAPES(Coordenacao de Aperfeicoamento de Pessoal de Nivel Superior (CAPES))	This work was supported financially by the Brazilian National Council for Scientific and Technological Development (CNPq) and by the Coordination for the Improvement of Higher Education Personnel (CAPES). The first author was granted a PhD scholarship from CAPES.	35	3	3	CHURCHILL LIVINGSTONE	EDINBURGH	0901-5027	1399-0020	2022	10.1016/j.ijom.2021.06.006	http://dx.doi.org/10.1016/j.ijom.2021.06.006	11	Dentistry, Oral Surgery & Medicine; Surgery	Dentistry, Oral Surgery & Medicine; Surgery
Burtscher, D; Dalla Torre, D	Dental implant procedures in immunosuppressed organ transplant patients: a systematic review	INTERNATIONAL JOURNAL OF ORAL AND MAXILLOFACIAL SURGERY	During the last decades, the number of immunosuppressed organ transplant patients has increased consistently. Nevertheless, immunosuppression has been discussed as a contraindication for dental implant procedures for many years. Hence, the purpose of this systematic review was to assess the survival rate and outcomes of dental implants after solid organ transplantation. An electronic and manual l…	2	1	2	4	4			1	2	200	190	Austria	Medical University of Innsbruck	doris.burtscher@i-med.ac.at				62	2	2	CHURCHILL LIVINGSTONE	EDINBURGH	0901-5027	1399-0020	2022	10.1016/j.ijom.2021.06.008	http://dx.doi.org/10.1016/j.ijom.2021.06.008	8	Dentistry, Oral Surgery & Medicine; Surgery	Dentistry, Oral Surgery & Medicine; Surgery	hybrid
Murugaiyan, S; Srinivasan, B; Kailasam, V	Collum angle of the anterior teeth: A systematic review and meta-analysis	JOURNAL OF ESTHETIC AND RESTORATIVE DENTISTRY	Objectives To assess and evaluate the collum angle (CA) of the anterior teeth of the permanent dentition. Methods A search in seven databases for articles that had measured the CA in sagittal malocclusions was conducted until November 30, 2021. The risk of bias was assessed using the Modified Newcastle Ottawa scale. CA measurements using Cone Beam Computed Tomography or lateral cephalograms were …	1	2	1	4	4			1	2	200	251	India	Sri Ramachandra Institute of Higher Education & Research	vignesh.k@sriramachandra.edu.in				38	0	0	WILEY	HOBOKEN	1496-4155	1708-8240	2022	10.1111/jerd.12886	http://dx.doi.org/10.1111/jerd.12886	16	Dentistry, Oral Surgery & Medicine	Dentistry, Oral Surgery & Medicine
Aribau-Guma, C; Jorba-Garcia, A; Sanchez-Torres, A; Sanchez-Garces, MA	Alveolar ridge preservation: an overview of systematic reviews	INTERNATIONAL JOURNAL OF ORAL AND MAXILLOFACIAL SURGERY	The aim of this overview was to assess the methodological quality of systematic reviews of randomized clinical trials on alveolar ridge preservation after a tooth extraction. During March 2020, two independent reviewers performed an electronic search of the PubMed (MEDLINE), Scopus, Web of Science, and Cochrane Library databases to identify all relevant systematic reviews including randomized cli…	2	2	2	4	4			1	1	200	144	Spain	University of Barcelona; Institut d'Investigacio Biomedica de Bellvitge (IDIBELL); University of Barcelona	albaschez@gmail.com				44	1	1	CHURCHILL LIVINGSTONE	EDINBURGH	0901-5027	1399-0020	2022	10.1016/j.ijom.2021.06.002	http://dx.doi.org/10.1016/j.ijom.2021.06.002	9	Dentistry, Oral Surgery & Medicine; Surgery	Dentistry, Oral Surgery & Medicine; Surgery
Kerbrat, A; Schouman, T; Decressain, D; Rouch, P; Attali, V	Interaction between posture and maxillomandibular deformity: a systematic review	INTERNATIONAL JOURNAL OF ORAL AND MAXILLOFACIAL SURGERY	Maxillomandibular deformity (MMD) and body posture appear to be correlated. However, no systematic literature review of the available evidence to support this correlation has been performed to date. The aim of this study was to conduct a systematic literature review on posture and MMD. This systematic literature review was registered in the PROSPERO database. Systematic searches of the MEDLINE, S…	2	2	2	4	4			1	1	200	198	France	Assistance Publique Hopitaux Paris (APHP); Hopital Universitaire Pitie-Salpetriere - APHP; UDICE-French Research Universities; Sorbonne Universite; Assistance Publique Hopitaux Paris (APHP); UDICE-French Research Universities; Sorbonne Universite; Institut National de la Sante et de la Recherche Medicale (Inserm); UDICE-French Research Universities; Sorbonne Universite		Federation Francaise d'Orthodontie	Federation Francaise d'Orthodontie	Federation Francaise d'Orthodontie.	48	3	3	CHURCHILL LIVINGSTONE	EDINBURGH	0901-5027	1399-0020	2022	10.1016/j.ijom.2021.05.003	http://dx.doi.org/10.1016/j.ijom.2021.05.003	9	Dentistry, Oral Surgery & Medicine; Surgery	Dentistry, Oral Surgery & Medicine; Surgery	Green Published, Bronze
Atieh, MA; Alfardan, L; Alsabeeha, NHM	Flapped versus flapless alveolar ridge preservation: a systematic review and meta-analysis	INTERNATIONAL JOURNAL OF ORAL AND MAXILLOFACIAL SURGERY	Alveolar ridge preservation (ARP) procedures can limit bone changes following tooth extraction. Flapped and flapless surgical approaches have been used for ARP; however, there is a lack of strong scientific evidence regarding their specific influences on the clinical outcomes of ARP. The aim of this systematic review and meta-analysis was to evaluate the effects of flapped and flapless surgical a…	2	1	1	4	4			1	1	200	243	New Zealand	University of Otago	maatieh@gmail.com				38	4	4	CHURCHILL LIVINGSTONE	EDINBURGH	0901-5027	1399-0020	2022	10.1016/j.ijom.2021.05.023	http://dx.doi.org/10.1016/j.ijom.2021.05.023	10	Dentistry, Oral Surgery & Medicine; Surgery	Dentistry, Oral Surgery & Medicine; Surgery
Shenoy, M	Role of Forensic Odontology in the Identification of Victims of Mass Disaster: A Systematic Review	JOURNAL OF RESEARCH IN MEDICAL AND DENTAL SCIENCE	Background: One of the important parts of management of mass disasters is the reorganization of the remains found after death of human beings. This procedure is usually carried out by forensic experts. It is very tough job because most parts of the body get damaged in massive destruction and it becomes difficult to identify the victim. There have been many methods which rely on the sufficient qua…	1	2	2	4	4	3	English	1	2	200	370	Saudi Arabia	Riyadh Elm University	researchassist2000@gmail.com	PPP	PPP	PPP	23	0	0	AMBER PUBLICATION	GUJARAT	2347-2545	2347-2367	2022			6	Medicine, Research & Experimental	Research & Experimental Medicine
Dommisch, H; Walter, C; Difloe-Geisert, JC; Gintaute, A; Jepsen, S; Zitzmann, NU	Efficacy of tooth splinting and occlusal adjustment in patients with periodontitis exhibiting masticatory dysfunction: A systematic review	JOURNAL OF CLINICAL PERIODONTOLOGY	Objective To evaluate the efficacy of tooth splinting (TS) and occlusal adjustment (OA) compared to no TS or OA in patients with periodontitis exhibiting masticatory dysfunction. Material The primary outcome criterion was tooth loss (TL), and the secondary outcome parameters were change in probing pocket depth (PPD), change in clinical attachment level (CAL), tooth mobility (TM), and patient-repo…	1	1	2	4	4			1	1	200	264	Germany	Free University of Berlin; Humboldt University of Berlin; Charite Universitatsmedizin Berlin; Free University of Berlin; Humboldt University of Berlin; Berlin Institute of Health; University of Washington; University of Washington Seattle; Greifswald Medical School; University of Basel; University of Basel; University of Bonn	henrik.dommisch@charite.de	University of Bonn; Universitat Basel; Charite-Universitatsmedizin Berlin	University of Bonn; Universitat Basel; Charite-Universitatsmedizin Berlin	the University of Bonn; Universitat Basel; Charite-Universitatsmedizin Berlin	44	3	3	WILEY	HOBOKEN	0303-6979	1600-051X	2022	10.1111/jcpe.13563	http://dx.doi.org/10.1111/jcpe.13563	18	Dentistry, Oral Surgery & Medicine	Dentistry, Oral Surgery & Medicine	hybrid, Green Published
Hynkova, K; Sarao, SK; Voborna, I; Levin, L	Effect of assessor's sex on visual color matching in dentistry: A systematic review of the literature	JOURNAL OF ESTHETIC AND RESTORATIVE DENTISTRY	Objectives To evaluate systematically the influence of sex of dental professionals on their capability for visual color matching. Materials and Methods The protocol was registered on PROSPERO (CRD42020205393). PICOS question was develop based on the population, intervention, comparison, outcomes, and study design (PICOS). Eligibility criteria included cross section studies, randomized clinical tr…	1	2	2	4	4			1	1	200	313	Canada	University of Alberta; Palacky University Olomouc	liran@ualberta.ca				57	0	0	WILEY	HOBOKEN	1496-4155	1708-8240	2022	10.1111/jerd.12839	http://dx.doi.org/10.1111/jerd.12839	14	Dentistry, Oral Surgery & Medicine	Dentistry, Oral Surgery & Medicine
Shi, JY; Zhang, X; Qian, SJ; Wei, SM; Yan, KX; Xu, M; Lai, HC; Tonetti, MS	Evidence and risk indicators of non-random sampling in clinical trials in implant dentistry: A systematic appraisal	JOURNAL OF CLINICAL PERIODONTOLOGY	Aim Analysis of distribution of p-values of continuous differences between test and controls after randomization provides evidence of unintentional error, non-random sampling, or data fabrication in randomized controlled trials (RCTs). We assessed evidence of highly unusual distributions of baseline characteristics of subjects enrolled in clinical trials in implant dentistry. Materials and method…	1	2	2	4	4			1	1	200	284	China	Shanghai Jiao Tong University; Shanghai Jiao Tong University	maurizio.tonetti@ergoperio.eu	Hong Kong Human Medical Research Fund (HMRF) [07182796]; National Clinical Research Center for Oral Diseases, China	Hong Kong Human Medical Research Fund (HMRF); National Clinical Research Center for Oral Diseases, China	Hong Kong Human Medical Research Fund (HMRF), Grant/Award Number: 07182796; National Clinical Research Center for Oral Diseases, China	38	2	2	WILEY	HOBOKEN	0303-6979	1600-051X	2022	10.1111/jcpe.13571	http://dx.doi.org/10.1111/jcpe.13571	9	Dentistry, Oral Surgery & Medicine	Dentistry, Oral Surgery & Medicine	Green Published
Carra, MC; Range, H; Swerts, PJ; Tuand, K; Vandamme, K; Bouchard, P	Effectiveness of implant-supported fixed partial denture in patients with history of periodontitis: A systematic review and meta-analysis	JOURNAL OF CLINICAL PERIODONTOLOGY	Aim This systematic review investigates the effectiveness of implant-supported fixed partial denture (IS-FPD) in patients with history of periodontitis (HP) vs. patients with no history of periodontitis (NHP). Methods A literature search was performed on different databases on May 2020. Prospective and retrospective studies assessing survival (primary outcome), success and biological/mechanical c…	1	1	1	4	4	3	English	1	2	200	223	France	UDICE-French Research Universities; Universite Paris Cite; Assistance Publique Hopitaux Paris (APHP); Hopital Universitaire Rothschild - APHP; UDICE-French Research Universities; Sorbonne Universite; Institut National de la Sante et de la Recherche Medicale (Inserm); UDICE-French Research Universities; Universite Paris Cite; KU Leuven; KU Leuven; KU Leuven	mclotildecarra@gmail.com; philippe.bouchard.perio@gmail.com				51	3	3	WILEY	HOBOKEN	0303-6979	1600-051X	2022	10.1111/jcpe.13481	http://dx.doi.org/10.1111/jcpe.13481	16	Dentistry, Oral Surgery & Medicine	Dentistry, Oral Surgery & Medicine
Gotfredsen, K; Rimborg, S; Stavropoulos, A	Efficacy and risks of removable partial prosthesis in periodontitis patients: A systematic review	JOURNAL OF CLINICAL PERIODONTOLOGY	Aim The aim of this systematic review was to answer the following focused question: In partially edentulous patients with periodontitis, are removable dental prostheses (RDPs) more efficacious than no prosthetic treatment, treatment to a shortened dental arch (SDA), or tooth-supported fixed dental prostheses (FDPs)? Materials and methods A systematic literature search was performed electronically…	1	1	2	4	4			1	1	200	214	Denmark	University of Copenhagen; University of Copenhagen; University of Geneva; Malmo University	klg@sund.ku.dk				56	2	2	WILEY	HOBOKEN	0303-6979	1600-051X	2022	10.1111/jcpe.13519	http://dx.doi.org/10.1111/jcpe.13519	15	Dentistry, Oral Surgery & Medicine	Dentistry, Oral Surgery & Medicine
Tomasi, C; Albouy, JP; Schaller, D; Navarro, RC; Derks, J	Efficacy of rehabilitation of stage IV periodontitis patients with full-arch fixed prostheses: Tooth-supported versus Implant-supported-A systematic review	JOURNAL OF CLINICAL PERIODONTOLOGY	Objectives To evaluate the efficacy of implant-supported in comparison to tooth-supported full-arch prostheses in patients with stage IV periodontitis. Materials and Methods Systematic electronic search (CENTRAL/MEDLINE/SCOPUS) up to March 2020 was conducted to identify randomized controlled trials and cohort-like studies comparing/evaluating fixed full-arch rehabilitation on teeth or implants in…	1	2	1	4	4			1	1	200	268	Sweden	University of Gothenburg; University of North Carolina; University of North Carolina Chapel Hill	cristiano.tomasi@odontologi.gu.se				61	2	2	WILEY	HOBOKEN	0303-6979	1600-051X	2022	10.1111/jcpe.13511	http://dx.doi.org/10.1111/jcpe.13511	24	Dentistry, Oral Surgery & Medicine	Dentistry, Oral Surgery & Medicine
Ramanauskaite, A; Becker, K; Wolfart, S; Lukman, F; Schwarz, F	Efficacy of rehabilitation with different approaches of implant-supported full-arch prosthetic designs: A systematic review	JOURNAL OF CLINICAL PERIODONTOLOGY	Aim To evaluate the efficacy of different types of rehabilitation with fixed or removable full-arch implant-supported prosthesis designs in terms of implant loss and success in patients with at least one edentulous jaw, with tooth loss mainly due to periodontitis. Materials and methods Clinical studies with at least 12 months reporting on implant loss and implant success were searched. Meta-analy…	1	1	1	4	4			1	1	200	200	Germany	Goethe University Frankfurt; Heinrich Heine University Dusseldorf; Heinrich Heine University Dusseldorf Hospital; RWTH Aachen University; RWTH Aachen University Hospital	f.schwarz@med.uni-frankfurt.de				58	3	3	WILEY	HOBOKEN	0303-6979	1600-051X	2022	10.1111/jcpe.13540	http://dx.doi.org/10.1111/jcpe.13540	19	Dentistry, Oral Surgery & Medicine	Dentistry, Oral Surgery & Medicine
Gennai, S; Izzetti, R; Pioli, MC; Music, L; Graziani, F	Impact of rehabilitation versus edentulism on systemic health and quality of life in patients affected by periodontitis: A systematic review and meta-analysis	JOURNAL OF CLINICAL PERIODONTOLOGY	Aim To investigate the effect of rehabilitation in fully/partially edentulous patients with stage IV periodontitis on oral-health-related quality of life (OHRQoL) and systemic health. Materials and methods A systematic electronic and manual search was conducted. Three authors independently reviewed, selected, and extracted the data. Outcomes were OHRQoL (Oral Health Impact Profile 14 [OHIP-14] an…	1	2	1	4	4			1	2	200	217	Italy	University of Pisa; University of Pisa; Azienda Ospedaliero Universitaria Pisana; University of Zagreb; University of Zagreb, School of Dental Medicine	filippo.graziani@med.unipi.it	Chair of Periodontology of the University of Pisa	Chair of Periodontology of the University of Pisa	The study was self-supported by the Chair of Periodontology of the University of Pisa.	99	4	4	WILEY	HOBOKEN	0303-6979	1600-051X	2022	10.1111/jcpe.13526	http://dx.doi.org/10.1111/jcpe.13526	31	Dentistry, Oral Surgery & Medicine	Dentistry, Oral Surgery & Medicine
Lin, GSS; Cher, CY; Cheah, KK; Noorani, TY; Ismail, NH; Ghani, NRNA	Novel dental composite resin derived from rice husk natural biowaste: A systematic review and recommendation for future advancement	JOURNAL OF ESTHETIC AND RESTORATIVE DENTISTRY	Objectives This review aimed to summarize contemporary evidence related to dental composite resin derived from rice husk biowaste and its potential future advancement. This review paper included the techniques for synthesis, characterization, and preparation of rice husk composite resin. Focus was also given to the flexural strength and modulus, compressive strength, wear rate, hardness, surface …	1	2	2	3	English	3	English	1	2	200	245	Malaysia	Universiti Sains Malaysia; Universiti Sains Malaysia	rozainah@usm.my				47	0	0	WILEY	HOBOKEN	1496-4155	1708-8240	2022	10.1111/jerd.12831	http://dx.doi.org/10.1111/jerd.12831	9	Dentistry, Oral Surgery & Medicine	Dentistry, Oral Surgery & Medicine
Cassiano, LS; Abdullahi, F; Leite, FRM; Lopez, R; Peres, MA; Nascimento, GG	The association between halitosis and oral-health-related quality of life: A systematic review and meta-analysis	JOURNAL OF CLINICAL PERIODONTOLOGY	Aim To investigate whether halitosis is associated with impaired oral-health-related quality of life (OHRQoL). Materials and Methods This is a systematic review of the literature. Electronic searches were performed in PubMed via Medline, Web of Science, Scopus, and EMBASE up to and including June 2021. Observational studies that assessed halitosis in association with OHRQoL were included. The poo…	1	2	1	4	4			1	1	200	186	Denmark	Aarhus University; National University of Singapore	lscassiano@dent.au.dk	Aarhus Universitets Forskningsfond [AUFF-E 2019-7-3]	Aarhus Universitets Forskningsfond	Aarhus Universitets Forskningsfond, Grant/Award Number: AUFF-E 2019-7-3	43	6	6	WILEY	HOBOKEN	0303-6979	1600-051X	2021	10.1111/jcpe.13530	http://dx.doi.org/10.1111/jcpe.13530	12	Dentistry, Oral Surgery & Medicine	Dentistry, Oral Surgery & Medicine
Terheyden, H; Meijer, GJ; Raghoebar, GM	Vertical bone augmentation and regular implants versus short implants in the vertically deficient posterior mandible: a systematic review and meta-analysis of randomized studies	INTERNATIONAL JOURNAL OF ORAL AND MAXILLOFACIAL SURGERY	The aim of this study was to perform a systematic review and meta-analysis of randomized controlled trials (RCTs) comparing the outcomes of short dental implants (<= 7 mm) versus vertical bone augmentation followed by regular dental implants (>7 mm) in the deficient posterior mandible. In total, eight RCTs (six using interpositional sandwich grafting and two using a guided bone regeneration techn…	1	1	1	4	4			1	2	200	253	Netherlands	Radboud University Nijmegen; University of Groningen	Terheyden@drk-nh.de				28	3	3	CHURCHILL LIVINGSTONE	EDINBURGH	0901-5027	1399-0020	2021	10.1016/j.ijom.2021.01.005	http://dx.doi.org/10.1016/j.ijom.2021.01.005	10	Dentistry, Oral Surgery & Medicine; Surgery	Dentistry, Oral Surgery & Medicine; Surgery	Green Submitted
Atieh, MA; Shah, M; Abdulkareem, M; AlQahtani, HA; Alsabeeha, NHM	The socket shield technique for immediate implant placement: A systematic review and meta-analysis	JOURNAL OF ESTHETIC AND RESTORATIVE DENTISTRY	Background Immediate implant placement with socket shield technique (SST) may maintain the buccal bone plate and soft tissue levels, however, the potential clinical benefits of SST lack strong scientific evidence. The aim of this systematic review and meta-analysis was to evaluate the effects of SST on dimensional changes of hard tissues, esthetic outcomes, implant stability, complication, and im…	1	1	1	4	4	1	1	1	1	200	297	New Zealand	University of Otago; Imam Abdulrahman Bin Faisal University	maatieh@gmail.com				36	4	5	WILEY	HOBOKEN	1496-4155	1708-8240	2021	10.1111/jerd.12812	http://dx.doi.org/10.1111/jerd.12812	15	Dentistry, Oral Surgery & Medicine	Dentistry, Oral Surgery & Medicine
Gad, MM; Al-Thobity, AM	The impact of nanoparticles-modified repair resin on denture repairs: a systematic review	JAPANESE DENTAL SCIENCE REVIEW	This study aimed to evaluate the effect of nanoparticles on the mechanical properties of acrylic denture repairs. The review was designed following PRISMA (Preferred Reporting Items for Systematic Reviews and Meta-Analysis) guidelines. Database search was conducted involving articles published from 2000 to 2020 using the following keywords: PMMA/nanoparticles, denture repair/nanoparticles, and re…	2	2	2	4	4			1	2	200	226	Saudi Arabia	Imam Abdulrahman Bin Faisal University	mmjad@iau.edu.sa				39	7	7	ELSEVIER SCI LTD	OXFORD	1882-7616	2213-6851	2021	10.1016/j.jdsr.2020.12.004	http://dx.doi.org/10.1016/j.jdsr.2020.12.004	8	Dentistry, Oral Surgery & Medicine	Dentistry, Oral Surgery & Medicine	gold
Aimetti, M; Fratini, A; Manavella, V; Giraudi, M; Citterio, F; Ferrarotti, F; Mariani, GM; Cairo, F; Baima, G; Romano, F	Pocket resolution in regenerative treatment of intrabony defects with papilla preservation techniques: A systematic review and meta-analysis of randomized clinical trials	JOURNAL OF CLINICAL PERIODONTOLOGY	Aim To systematically assess the clinical performance of different approaches for periodontal regeneration of intrabony defects in terms of pocket resolution compared to access surgery with papilla preservation techniques (PPTs). Material and Methods Systematic literature searches were conducted on PubMed, EMBASE, and CENTRAL up to April 2020 to identify RCTs on regenerative treatment [guided tis…	2	1	1	4	4			1	1	200	198	Italy	A.O.U. Citta della Salute e della Scienza di Torino; University of Turin; University of Florence	mario.aimetti@unito.it				49	8	8	WILEY	HOBOKEN	0303-6979	1600-051X	2021	10.1111/jcpe.13428	http://dx.doi.org/10.1111/jcpe.13428	16	Dentistry, Oral Surgery & Medicine	Dentistry, Oral Surgery & Medicine
Mazur, M; Ndokaj, A; Jedlinski, M; Ardan, R; Bietolini, S; Ottolenghi, L	Impact of Green Tea (Camellia Sinensis) on periodontitis and caries. Systematic review and meta-analysis	JAPANESE DENTAL SCIENCE REVIEW	Background: The oral health-promoting effects of green tea are attributed to its polyphenol components. Aim of this work was to systematically review the literature in search for clinical trials assessing green tea for managing periodontitis and caries. Methods: Randomized clinical trials comparing the efficacy of green tea versus control groups in oral hygiene and gingival health; periodontitis;…	1	1	1	4	4			1	1	200	214	Italy	Sapienza University Rome; Pomeranian Medical University; Koszalin University of Technology; Niccolo Cusano Online University	marta.mazur@uniroma1.it				50	15	15	ELSEVIER SCI LTD	OXFORD	1882-7616	2213-6851	2021	10.1016/j.jdsr.2020.11.003	http://dx.doi.org/10.1016/j.jdsr.2020.11.003	11	Dentistry, Oral Surgery & Medicine	Dentistry, Oral Surgery & Medicine	gold, Green Published, Green Accepted
Yogui, FC; Verri, FR; Gomes, JMD; Lemos, CAA; Cruz, RS; Pellizzer, EP	Comparison between computer-guided and freehand dental implant placement surgery: A systematic review and meta-analysis	INTERNATIONAL JOURNAL OF ORAL AND MAXILLOFACIAL SURGERY	The purpose of this systematic review was to compare computer-guided (fully guided) and freehand implant placement surgery in terms of marginal bone loss, complications, and implant survival. This review followed the PRISMA guidelines and was registered in the PROSPERO database (CRD42019135893). Two independent investigators performed the search of the PubMed/MEDLINE, Scopus, and Cochrane Library…	2	1	1	4	4			1	2	200	186	Brazil	Universidade Estadual Paulista	fernanda.yogui@unesp.br	National Council for Scientific and Technological Development - Scholarship [CNPq130794/2019-8]	National Council for Scientific and Technological Development - Scholarship	National Council for Scientific and Technological Development - Scholarship: CNPq130794/2019-8.	48	10	11	CHURCHILL LIVINGSTONE	EDINBURGH	0901-5027	1399-0020	2021	10.1016/j.ijom.2020.08.004	http://dx.doi.org/10.1016/j.ijom.2020.08.004	9	Dentistry, Oral Surgery & Medicine; Surgery	Dentistry, Oral Surgery & Medicine; Surgery
Li, WQ; Xu, JY; Zhang, RY; Li, YT; Wang, JD; Zhang, X; Lin, L	Is periodontal disease a risk indicator for colorectal cancer? A systematic review and meta-analysis	JOURNAL OF CLINICAL PERIODONTOLOGY	Aims Existing epidemiological studies have suggested that periodontal disease (PD) may be a risk indicator for colorectal cancer (CRC). However, no formal systematic review and meta-analysis have been performed. Therefore, we aimed to evaluate the association between PD and CRC risk in this study. Materials and Methods We used the PubMed, EMBASE, Cochrane Library and Web of Science to search for …	1	2	1	4	4			1	1	200	186	China	China Medical University	linli@cmu.edu.cn	National Nature Science Foundation of China [GM 81970942]	National Nature Science Foundation of China(National Natural Science Foundation of China (NSFC))	This work was supported by a grant from National Nature Science Foundation of China (GM 81970942).	39	11	12	WILEY	HOBOKEN	0303-6979	1600-051X	2021	10.1111/jcpe.13402	http://dx.doi.org/10.1111/jcpe.13402	12	Dentistry, Oral Surgery & Medicine	Dentistry, Oral Surgery & Medicine
Khan, SDAA; Al Ishaq, BAM; Al Agil, NSB; Al Gharban, NM; Al Khamsan, AHM	Accuracy of Intraoral Digital Impression (IDI) in Fixed Prosthodontics: Systematic Review	JOURNAL OF RESEARCH IN MEDICAL AND DENTAL SCIENCE	Aim: To evaluate the accuracy of Intraoral digital impression (IDI) in fixed prosthodontics and possible advantages related to IDI in comparison with conventional methods of impression. Methodology: Various studies of IDI were searched using the PubMed database. A well defines criteria for exclusion and inclusion of articles was followed. Results: A total of 17 studies were included in this syste…	1	1	2	4	4			1	2	200	120	Saudi Arabia		sdkhan@nu.edu.sa				34	0	0	AMBER PUBLICATION	GUJARAT	2347-2545	2347-2367	2021			6	Medicine, Research & Experimental	Research & Experimental Medicine
Silva, CCG; dos Santos, MS; Monteiro, JLGC; Carneiro, SCDS; do Vasconcelos, BC	Is there an association between the use of antidepressants and complications involving dental implants? A systematic review and meta-analysis	INTERNATIONAL JOURNAL OF ORAL AND MAXILLOFACIAL SURGERY	The aim of this systematic review was to evaluate published evidence on the association between the use of antidepressants and complications involving dental implants. Two reviewers independently performed electronic searches of the MEDLINE/PubMed, Cochrane Library, and Scopus databases for relevant articles published up to May 30, 2019. This review was conducted in accordance with the Preferred …	2	2	1	4	4			1	2	200	173	Brazil	Universidade de Pernambuco (UPE)	belmiro.vasconcelos@upe.br	Brazilian fostering agency Coordenacao de Aperfeicoamento de Pessoal de Nivel Superior (CAPES (Coordination for the Improvement of Higher Education Personnel)); Brazilian fostering agency Conselho Nacional de Desenvolvimento Cientifico e Tecnologico (CNPq (National Council for Scientific and Technological Development)); CAPES	Brazilian fostering agency Coordenacao de Aperfeicoamento de Pessoal de Nivel Superior (CAPES (Coordination for the Improvement of Higher Education Personnel))(Coordenacao de Aperfeicoamento de Pessoal de Nivel Superior (CAPES)); Brazilian fostering agency Conselho Nacional de Desenvolvimento Cientifico e Tecnologico (CNPq (National Council for Scientific and Technological Development))(Conselho …	This work received financial support from the Brazilian fostering agencies Coordenacao de Aperfeicoamento de Pessoal de Nivel Superior (CAPES (Coordination for the Improvement of Higher Education Personnel)) and Conselho Nacional de Desenvolvimento Cientifico e Tecnologico (CNPq (National Council for Scientific and Technological Development)). The second and third authors received master's degree…	23	3	3	CHURCHILL LIVINGSTONE	EDINBURGH	0901-5027	1399-0020	2021	10.1016/j.ijom.2020.03.014	http://dx.doi.org/10.1016/j.ijom.2020.03.014	8	Dentistry, Oral Surgery & Medicine; Surgery	Dentistry, Oral Surgery & Medicine; Surgery
Aljohani, M; Aldosari, B; Alanazi, A; Alotaibi, G	Effect of Teledentistry and Outcome for Dental Professionals at Saudi Arabia: A Systematic scoping Review	JOURNAL OF RESEARCH IN MEDICAL AND DENTAL SCIENCE	Introduction: Dental care is a crucial aspect not only for oral health but also for overall individual health. Teledentistry (TD) offers data acquisition based on computational application and informatics to ease dental practice, education, and research. Aims: The current study aims to assess the impact of TD and its outcome on dental professionals in Saudi Arabia. Materials and Methods: A detail…	1	2	2	4	4	3	English	1	2	200	252	Saudi Arabia	King Saud Bin Abdulaziz University for Health Sciences	mohamed.audah@gmail.com				20	0	0	AMBER PUBLICATION	GUJARAT	2347-2545	2347-2367	2021			6	Medicine, Research & Experimental	Research & Experimental Medicine
Alshammari, FR; Alamri, H; Almalaq, A; Albakry, M; Aljohani, M; Sabbah, W; O'Malley, L; Glenny, AM	Dental Caries across Saudi Arabia: Systematic Review	JOURNAL OF RESEARCH IN MEDICAL AND DENTAL SCIENCE	Aim: To improve the understanding of caries prevalence in Saudi Arabia, a systematic review was conducted to evaluate the prevalence of dental caries in adults and children living in Saudi Arabia. Methods: Online databases Medline, Embase and Cochrane Library were searched. The Saudi Dental Journal was hand searched. Study selection and data extraction were conducted in duplicate. Studies were in…	1	2	2	4	4			1	2	200	240	Saudi Arabia	University Ha'il; Majmaah University; Najran University; Taibah University; University of Manchester; University of Manchester	falah_R_M_SH@hotmail.com				65	0	0	AMBER PUBLICATION	GUJARAT	2347-2545	2347-2367	2021			15	Medicine, Research & Experimental	Research & Experimental Medicine
Thota, R; Periasamy, S; Mahathi, N	Comparative Evaluation of Incidence of Alveolar Osteitis with Bayonet Flap and Envelope Flap in Third Molar Surgery: A Systematic Review	JOURNAL OF RESEARCH IN MEDICAL AND DENTAL SCIENCE	The purpose of this study was to compare two traditionally used surgical techniques to determine if a specific incision/flap design technique can predictably reduce the incidence of complications, particularly AO, in impacted mandibular third molar removal surgery. The aim of this systematic review is to assess the efficacy of Bayonet flap with Envelope flap on the Incidence of Alveolar Osteitis …	2	1	2	4	4	3	English	1	1	200	221	India	Saveetha Institute of Medical & Technical Science; Saveetha Dental College & Hospital	senthilnathan@saveetha.com	department of oral and maxillofacial surgery and information technology of Saveetha Dental College	department of oral and maxillofacial surgery and information technology of Saveetha Dental College	The authors would like to acknowledge the help and support rendered by the department of oral and maxillofacial surgery and information technology of Saveetha Dental College and Hospitals for their constant assistance with the research.	37	0	0	AMBER PUBLICATION	GUJARAT	2347-2545	2347-2367	2021			17	Medicine, Research & Experimental	Research & Experimental Medicine
Jawahar, A; Maragathavalli, G	Audio Tactile Performance Technique as an Effective Method in Improving the Oral Hygiene Status of the Visually Impaired Population in Comparison With Braille: A Systematic Review	JOURNAL OF RESEARCH IN MEDICAL AND DENTAL SCIENCE	Dental care is found to be among the most neglected and unmet needs among the visually impaired individuals due to lack of understanding the importance of having good oral hygiene, inability to understand the needs and a huge communication gap between the dentist and the visually impaired. The aim of this systematic review is to determine the effectiveness of Audio-Tactile Performance (ATP) in im…	2	1	2	4	4			1	2	200	230	India	Saveetha Institute of Medical & Technical Science; Saveetha Dental College & Hospital	drgopalvalli@gmail.com				23	0	0	AMBER PUBLICATION	GUJARAT	2347-2545	2347-2367	2021			7	Medicine, Research & Experimental	Research & Experimental Medicine
Wang, CY; Yang, YH; Li, H; Lin, PY; Su, YT; Kuo, MYP; Tu, YK	Adjunctive local treatments for patients with residual pockets during supportive periodontal care: A systematic review and network meta-analysis	JOURNAL OF CLINICAL PERIODONTOLOGY	Aim This systematic review and network meta-analysis aimed to evaluate the efficacy of adjunctive locally delivered antimicrobials, compared to subgingival instrumentation alone or plus a placebo, on changes in probing pocket depth (PPD) and clinical attachment level (CAL), in patients with residual pockets during supportive periodontal care. Materials and methods Literature search was performed …	1	2	1	4	4			1	2	200	195	Taiwan	National Taiwan University; National Taiwan University; National Taiwan University Hospital; National Taiwan University; Far Eastern Memorial Hospital; Shin Kong Wu Ho Su Memorial Hospital	yukangtu@ntu.edu.tw	National Taiwan University Hospital [108FTN21, 107-S3916]; Ministry of Science and Technology, Taiwan; MOST [106-2314-B-002-098-MY3]	National Taiwan University Hospital(National Taiwan University); Ministry of Science and Technology, Taiwan(Ministry of Science and Technology, Taiwan); MOST	This study was supported partly by grants from the National Taiwan University Hospital (grant numbers: 108FTN21 and 107-S3916) and the Ministry of Science and Technology, Taiwan (grant no. MOST 106-2314-B-002-098-MY3). The sponsors had no role in the study design, collection, analysis, interpretation of data, writing of the report and decision to submit the article for publication.	82	9	9	WILEY	HOBOKEN	0303-6979	1600-051X	2020	10.1111/jcpe.13379	http://dx.doi.org/10.1111/jcpe.13379	15	Dentistry, Oral Surgery & Medicine	Dentistry, Oral Surgery & Medicine
Bangera, MK; Kotian, R; Ravishankar, N	Effect of titanium dioxide nanoparticle reinforcement on flexural strength of denture base resin: A systematic review and meta-analysis	JAPANESE DENTAL SCIENCE REVIEW	The study was designed to assess the change in flexural strength of unmodified heat cure denture base polymer resin on reinforcement with titanium dioxide nanoparticles in different concentrations. In vitro, randomized control trials reporting flexural strength of titanium dioxide nanoparticle reinforced resin were selected. The review was formulated based on Preferred Reporting Items for Systema…	2	2	1	4	4	3	English	1	1	200	172	India	Manipal Academy of Higher Education (MAHE); Manipal Academy of Higher Education (MAHE)	madhu.bangera@manipal.learner.edu; ravindra.kotian@manipal.edu; ravi.shankar1@manipal.edu				51	18	19	ELSEVIER SCI LTD	OXFORD	1882-7616	2213-6851	2020	10.1016/j.jdsr.2020.01.001	http://dx.doi.org/10.1016/j.jdsr.2020.01.001	9	Dentistry, Oral Surgery & Medicine	Dentistry, Oral Surgery & Medicine	Green Published, gold
Lemos, CAA; Verri, FR; Cruz, RS; Gomes, JML; dos Santos, DM; Goiato, MC; Pellizzer, EP	Comparison between flapless and open-flap implant placement: a systematic review and meta-analysis	INTERNATIONAL JOURNAL OF ORAL AND MAXILLOFACIAL SURGERY	No consensus has been reached regarding the influence of the flapless and open-flap surgical techniques on the placement of dental implants. This systematic review compared the effects of flapless implant placement and implant placement with elevation of the mucoperiosteal flap in terms of marginal bone loss, implant survival rate and complications rates. This review followed PRISMA guidelines an…	2	1	1	4	4			1	2	200	200	Brazil	Universidade Estadual Paulista	cleidiel@gmail.com	Sao Paulo Research Foundation - Scholarship: FAPESP [2015/24442-8]	Sao Paulo Research Foundation - Scholarship: FAPESP	This study was funded by the Sao Paulo Research Foundation - Scholarship: FAPESP #2015/24442-8.	52	8	10	CHURCHILL LIVINGSTONE	EDINBURGH	0901-5027	1399-0020	2020	10.1016/j.ijom.2018.04.002	http://dx.doi.org/10.1016/j.ijom.2018.04.002	12	Dentistry, Oral Surgery & Medicine; Surgery	Dentistry, Oral Surgery & Medicine; Surgery
Ramani, RS; Bennani, V; Aarts, JM; Choi, JJE; Brunton, PA	Patient satisfaction with esthetics, phonetics, and function following implant-supported fixed restorative treatment in the esthetic zone: A systematic review	JOURNAL OF ESTHETIC AND RESTORATIVE DENTISTRY	Objective To determine patient satisfaction with esthetics, phonetics, and function following implant-supported fixed restorative treatment in the esthetic zone by measuring the Oral Health Related Quality of Life (OHRQoL). Materials and methods This systematic review follows the Preferred reporting items for systematic review and meta-analysis protocols (PRISMA-P) 2015 statement. Studies were se…	1	2	2	4	4	4	4	1	2	200	270	New Zealand	University of Otago; University of Otago; University of Otago	vincent.bennani@otago.ac.nz				34	3	3	WILEY	HOBOKEN	1496-4155	1708-8240	2020	10.1111/jerd.12625	http://dx.doi.org/10.1111/jerd.12625	11	Dentistry, Oral Surgery & Medicine	Dentistry, Oral Surgery & Medicine
Tsai, SJ; Ding, YW; Shih, MC; Tu, YK	Systematic review and sequential network meta-analysis on the efficacy of periodontal regenerative therapies	JOURNAL OF CLINICAL PERIODONTOLOGY	Aims We aimed to update a previous network meta-analysis comparing the efficacy of periodontal regenerative therapies on the treatment of infrabony lesions. Materials and Methods Seven clinical trials were added after literature research for studies published between January 2011 and September 2019. We conducted network meta-analysis (NMA) to compare the effects of guided tissue regeneration (GTR…	2	2	1	4	4			1	2	200	199	Taiwan	National Taiwan University; National Taiwan University; National Taiwan University Hospital; National Taiwan University; National Taiwan University Hospital	yukangtu@ntu.edu.tw	Ministry of Science and Technology, Taiwan; MOST [106-2314-B-002-098-MY3]	Ministry of Science and Technology, Taiwan(Ministry of Science and Technology, Taiwan); MOST	This work was partly funded by a grant from the Ministry of Science and Technology, Taiwan (grant no. MOST 106-2314-B-002-098-MY3).	47	13	13	WILEY	HOBOKEN	0303-6979	1600-051X	2020	10.1111/jcpe.13338	http://dx.doi.org/10.1111/jcpe.13338	13	Dentistry, Oral Surgery & Medicine	Dentistry, Oral Surgery & Medicine
Carra, MC; Detzen, L; Kitzmann, J; Woelber, JP; Ramseier, CA; Bouchard, P	Promoting behavioural changes to improve oral hygiene in patients with periodontal diseases: A systematic review	JOURNAL OF CLINICAL PERIODONTOLOGY	Aim This systematic review investigates the impact of specific interventions aiming at promoting behavioural changes to improve oral hygiene (OH) in patients with periodontal diseases. Methods A literature search was performed on different databases up to March 2019. Randomized and non-randomized controlled trials evaluating the effects of behavioural interventions on plaque and bleeding scores i…	1	1	1	4	4	3	English	1	2	200	200	France	UDICE-French Research Universities; Universite Paris Cite; Assistance Publique Hopitaux Paris (APHP); Hopital Universitaire Rothschild - APHP; UDICE-French Research Universities; Sorbonne Universite; Institut National de la Sante et de la Recherche Medicale (Inserm); University of Freiburg; University of Bern; UDICE-French Research Universities; Universite Paris Cite	philippe.bouchard.perio@gmail.com				52	32	33	WILEY	HOBOKEN	0303-6979	1600-051X	2020	10.1111/jcpe.13234	http://dx.doi.org/10.1111/jcpe.13234	18	Dentistry, Oral Surgery & Medicine	Dentistry, Oral Surgery & Medicine	Bronze
Slot, DE; Valkenburg, C; Van der Weijden, GA	Mechanical plaque removal of periodontal maintenance patients: A systematic review and network meta-analysis	JOURNAL OF CLINICAL PERIODONTOLOGY	Aim This systematic review synthesizes the available clinical evidence concerning efficacy of mechanical oral hygiene devices in periodontal maintenance patients. Material and Methods Three databases were searched up to October 2019 for clinical trials conducted in adult patients in periodontal maintenance which evaluated the effect of toothbrushes or an interdental device on plaque removal and p…	1	1	1	4	4			1	2	200	212	Netherlands	Academic Center for Dentistry Amsterdam; University of Amsterdam; Vrije Universiteit Amsterdam	d.slot@acta.nl	Academic Centre for Dentistry Amsterdam (ACTA)	Academic Centre for Dentistry Amsterdam (ACTA)	This research received no specific grant from any funding agency in the public, commercial, or non-profit sectors. The work for this paper was funded by the regular academic appointments of Slot and Van der Weijden at the Academic Centre for Dentistry Amsterdam (ACTA).	86	27	28	WILEY	HOBOKEN	0303-6979	1600-051X	2020	10.1111/jcpe.13275	http://dx.doi.org/10.1111/jcpe.13275	18	Dentistry, Oral Surgery & Medicine	Dentistry, Oral Surgery & Medicine	Green Published
Figuero, E; Roldan, S; Serrano, J; Escribano, M; Martin, C; Preshaw, PM	Efficacy of adjunctive therapies in patients with gingival inflammation: A systematic review and meta-analysis	JOURNAL OF CLINICAL PERIODONTOLOGY	Aim: To evaluate the efficacy of adjunctive therapies in reducing gingivitis and plaque by means of a systematic review of randomized clinical trials (RCTs). Material and Methods: A search protocol was designed to identify 6-month RCTs that investigated the efficacy of adjuncts to mechanical plaque control on gingivitis and plaque. Following screening, relevant information was extracted, and qual…	1	1	1	4	4			1	1	200	228	Spain	Complutense University of Madrid; Complutense University of Madrid; National University of Singapore	elfiguer@ucm.es	ETEP (Etiology and Therapy of Periodontal Diseases) Research Group, University Complutense, Madrid, Spain	ETEP (Etiology and Therapy of Periodontal Diseases) Research Group, University Complutense, Madrid, Spain	This work was self-funded by the ETEP (Etiology and Therapy of Periodontal Diseases) Research Group, University Complutense, Madrid, Spain. There might be potential indirect sources of conflicts of interests including: (a) Personal fees for lecturing for E. Figuero from Colgate, Dentaid, Oral-B and Straumann; for S. Roldan from Colgate, Dentaid and Johnson & Johnson; for M. Escribano from Colgate…	106	14	14	WILEY	HOBOKEN	0303-6979	1600-051X	2020	10.1111/jcpe.13244	http://dx.doi.org/10.1111/jcpe.13244	19	Dentistry, Oral Surgery & Medicine	Dentistry, Oral Surgery & Medicine	Bronze
Nibali, L; Koidou, VP; Nieri, M; Barbato, L; Pagliaro, U; Cairo, F	Regenerative surgery versus access flap for the treatment of intra-bony periodontal defects: A systematic review and meta-analysis	JOURNAL OF CLINICAL PERIODONTOLOGY	Background The aim of this systematic review was to compare clinical, radiographic and patient-reported outcomes (PROMs) in intra-bony defects treated with regenerative surgery or access flap. Materials and Methods A systematic review protocol was written following the PRISMA checklist. Electronic and hand searches were performed to identify randomized clinical trials (RCTs) on regenerative treat…	1	1	1	4	4	3	English	1	1	200	289	United Kingdom	University of London; King's College London; University of London; Queen Mary University London; University of London; Queen Mary University London; University of Florence	cairofrancesco@virgilio.it				148	61	61	WILEY	HOBOKEN	0303-6979	1600-051X	2020	10.1111/jcpe.13237	http://dx.doi.org/10.1111/jcpe.13237	32	Dentistry, Oral Surgery & Medicine	Dentistry, Oral Surgery & Medicine	Green Published, Bronze
Alvira-Gonzalez, J; De Stavola, L	The role of cortical perforations in bone regeneration: a systematic review	INTERNATIONAL JOURNAL OF ORAL AND MAXILLOFACIAL SURGERY	The aim of this review was to determine the effect of cortical perforations in bone regeneration considering the surgical technique. An electronic search in the PubMed (MEDLINE) and ScienceDirect databases and a hand search of the literature was conducted covering the period July 2008 to December 2018. Studies that specified the creation of perforations in the recipient area as a study variable a…	2	1	2	4	4	4	4	1	1	200	203	Spain	University of Barcelona; Institut d'Investigacio Biomedica de Bellvitge (IDIBELL); University of Barcelona; University of Padua	joacoalvira@hotmail.com				41	4	4	CHURCHILL LIVINGSTONE	EDINBURGH	0901-5027	1399-0020	2020	10.1016/j.ijom.2019.10.011	http://dx.doi.org/10.1016/j.ijom.2019.10.011	7	Dentistry, Oral Surgery & Medicine; Surgery	Dentistry, Oral Surgery & Medicine; Surgery
Gomez-Barrachina, R; Montiel-Company, JM; Garcia-Sanz, V; Almerich-Silla, JM; Paredes-Gallardo, V; Bellot-Arcis, C	Titanium plate removal in orthognathic surgery: prevalence, causes and risk factors. A systematic literature review and meta-analysis	INTERNATIONAL JOURNAL OF ORAL AND MAXILLOFACIAL SURGERY	The purpose of this review was to analyse the prevalence of titanium plate removal in orthognathic surgery, as well as the causes of plate removal, and to determine the associated risk factors. A thorough search of the PubMed, Scopus, Embase, and Web of Science databases was conducted. The inclusion criteria were studies of adult patients who underwent orthognathic surgery in which monocortical t…	2	2	1	4	4			1	2	200	215	Spain	University of Valencia	jose.maria.montiel@uv.ess				29	10	11	CHURCHILL LIVINGSTONE	EDINBURGH	0901-5027	1399-0020	2020	10.1016/j.ijom.2019.11.003	http://dx.doi.org/10.1016/j.ijom.2019.11.003	9	Dentistry, Oral Surgery & Medicine; Surgery	Dentistry, Oral Surgery & Medicine; Surgery
Canellas, JVS; Ritto, FG; Figueredo, CMS; Fischer, RG; de Oliveira, GP; Thole, AA; Medeiros, PJD	Histomorphometric evaluation of different grafting materials used for alveolar ridge preservation: a systematic review and network meta-analysis	INTERNATIONAL JOURNAL OF ORAL AND MAXILLOFACIAL SURGERY	In this systematic review and network meta-analysis including only randomized clinical trials (RCTs), different grafting materials used in alveolar ridge preservation after tooth extraction were analysed, focusing on histomorphometric new bone formation (NBF) in core biopsies obtained during implant placement. The PubMed, Embase, Cochrane Library, Web of Science, Scopus, and LILACS databases, as …	2	1	1	4	4			1	1	200	207	Brazil	Universidade do Estado do Rio de Janeiro; Universidade do Estado do Rio de Janeiro; Universidade do Estado do Rio de Janeiro	drcanellas@icloud.com				57	27	29	CHURCHILL LIVINGSTONE	EDINBURGH	0901-5027	1399-0020	2020	10.1016/j.ijom.2019.10.007	http://dx.doi.org/10.1016/j.ijom.2019.10.007	14	Dentistry, Oral Surgery & Medicine; Surgery	Dentistry, Oral Surgery & Medicine; Surgery
Bouziane, A; Hamdoun, R; Abouqal, R; Ennibi, O	Global prevalence of aggressive periodontitis: A systematic review and meta-analysis	JOURNAL OF CLINICAL PERIODONTOLOGY	Aim The prevalence of aggressive periodontitis (AgP) varies considerably between studies. The aim of this meta-analysis was to estimate, throughout the world, the prevalence of this disease. Materials and Methods Pubmed/Medline, Scopus, Science Direct, EBSCO and Cochrane library were systematically searched up to March 2018. Study selection criteria included cross-sectional studies reporting prev…	1	2	1	4	4			1	2	200	213	Morocco	Mohammed V University in Rabat; Mohammed V University in Rabat; Mohammed V University in Rabat; Ibn sina University Hospital Center of Rabat	amal.bouziane@um5.ac.ma				77	20	21	WILEY	HOBOKEN	0303-6979	1600-051X	2020	10.1111/jcpe.13266	http://dx.doi.org/10.1111/jcpe.13266	23	Dentistry, Oral Surgery & Medicine	Dentistry, Oral Surgery & Medicine
Verhelst, PJ; Verstraete, L; Shaheen, E; Shujaat, S; Darche, V; Jacobs, R; Swennen, G; Politis, C	Three-dimensional cone beam computed tomography analys+B276is protocols for condylar remodelling following orthognathic surgery: a systematic review	INTERNATIONAL JOURNAL OF ORAL AND MAXILLOFACIAL SURGERY	Orthognathic surgery involving the mandible can lead to remodelling of the temporomandibular joint (TMJ). Cone beam computed tomography (CBCT) provides an easily accessible three-dimensional (3D) approach to study this entity. A systematic review of the literature was performed with the aim of identifying condylar remodelling analysis protocols using CBCT-derived 3D models. The search yielded 10 …	2	2	2	4	4			1	2	200	201	Belgium	KU Leuven; KU Leuven; University Hospital Leuven; Karolinska Institutet	pieter-jan.verhelst@uzleuven.be				41	17	18	CHURCHILL LIVINGSTONE	EDINBURGH	0901-5027	1399-0020	2020	10.1016/j.ijom.2019.05.009	http://dx.doi.org/10.1016/j.ijom.2019.05.009	11	Dentistry, Oral Surgery & Medicine; Surgery	Dentistry, Oral Surgery & Medicine; Surgery	hybrid, Green Published
Coelho, AS; Amaro, IF; Caramelo, F; Paula, A; Marto, CM; Ferreira, MM; Botelho, MF; Carrilho, EV	Dental caries, diabetes mellitus, metabolic control and diabetes duration: A systematic review and meta-analysis	JOURNAL OF ESTHETIC AND RESTORATIVE DENTISTRY	Objective To analyze articles aimed at evaluating the association between diabetes, metabolic control, diabetes duration, and dental caries. Overview A systematic search in PubMed, Cochrane Library, Embase, and Web of Science was conducted to retrieve papers in English, Portuguese, and Spanish, up to April 2019. The research strategy was constructed considering the PECO strategy. Only quantitativ…	1	2	1	2	English, Portuguese, Spanish			1	1	200	197	Portugal	Universidade de Coimbra; Universidade de Coimbra; Universidade de Coimbra; Universidade de Coimbra; Universidade de Coimbra; Universidade de Coimbra; Universidade de Coimbra; Universidade de Coimbra	anasofiacoelho@gmail.com				104	8	8	WILEY	HOBOKEN	1496-4155	1708-8240	2020	10.1111/jerd.12562	http://dx.doi.org/10.1111/jerd.12562	19	Dentistry, Oral Surgery & Medicine	Dentistry, Oral Surgery & Medicine
Dubey, PS; Mittal, N	A Systematic Review on Periodontal Disease	JOURNAL OF RESEARCH IN MEDICAL AND DENTAL SCIENCE	Periodontal diseases are consisting wide range of inflammatory conditions which causes degeneration of Periodontium and affects all supporting structures of teeth such as gingiva, periodontal ligament, cementum, and alveolar bone etc. followed by teeth loss. WHO had reported about 10-15% of world population is suffering from severe periodontal condition? It is complex infectious disease caused by…	2	2	2	4	4			1	2	200	156	India	Banaras Hindu University (BHU)	ruchidubey008@gmail.com				47	0	0	AMBER PUBLICATION	GUJARAT	2347-2545	2347-2367	2020			10	Medicine, Research & Experimental	Research & Experimental Medicine
Romero, LG; Mulier, D; Orhan, K; Shujaat, S; Shaheen, E; Willems, G; Politis, C; Jacobs, R	Evaluation of long-term hard tissue remodelling after skeletal class III orthognathic surgery: a systematic review	INTERNATIONAL JOURNAL OF ORAL AND MAXILLOFACIAL SURGERY	This systematic review was performed to investigate the long-term hard tissue stability in orthognathic surgery patients with skeletal class III malocclusion. A literature search was conducted using the Embase, Cochrane Central, Web of Science, and PubMed databases, yielding 3690 articles published up to June 2018. Nine articles met the inclusion criteria; these reported skeletal changes in 886 p…	2	1	2	4	4			1	2	200	205	Belgium	KU Leuven; KU Leuven; University Hospital Leuven; Ankara University; KU Leuven; Karolinska Institutet	leslygeysen8@gmail.com				36	7	7	CHURCHILL LIVINGSTONE	EDINBURGH	0901-5027	1399-0020	2020	10.1016/j.ijom.2019.02.022	http://dx.doi.org/10.1016/j.ijom.2019.02.022	11	Dentistry, Oral Surgery & Medicine; Surgery	Dentistry, Oral Surgery & Medicine; Surgery	Green Accepted
Ockerman, A; Bornstein, MM; Leung, YY; Li, SKY; Politis, C; Jacobs, R	Incidence of bleeding after minor oral surgery in patients on dual antiplatelet therapy: a systematic review and meta-analysis	INTERNATIONAL JOURNAL OF ORAL AND MAXILLOFACIAL SURGERY	Bleeding is a feared complication of minor oral surgery in patients on treatment with antiplatelet agents and there is no agreed strategy regarding the cessation or not of antiplatelet treatment. The aim of this systematic review was to evaluate bleeding with minor oral surgery in patients on dual antiplatelet therapy (DAPT), single antiplatelet therapy (SAPT), or no antiplatelet therapy (no APT)…	2	1	1	4	4			1	2	200	199	Belgium	KU Leuven; KU Leuven; University of Hong Kong; University of Hong Kong; University of Hong Kong; Karolinska Institutet	anna.ockerman@kuleuven.be				34	10	10	CHURCHILL LIVINGSTONE	EDINBURGH	0901-5027	1399-0020	2020	10.1016/j.ijom.2019.06.002	http://dx.doi.org/10.1016/j.ijom.2019.06.002	9	Dentistry, Oral Surgery & Medicine; Surgery	Dentistry, Oral Surgery & Medicine; Surgery	Green Published
Sukriti, KC; Wang, XZZ; Gallagher, JE	Diagnostic sensitivity and specificity of host-derived salivary biomarkers in periodontal disease amongst adults: Systematic review	JOURNAL OF CLINICAL PERIODONTOLOGY	Objective To systematically assess the diagnostic value of host-derived salivary biomarkers based on their reported sensitivity and specificity in relation to clinical parameters of periodontal disease diagnosis in adults. Materials and Methods Comprehensive search of PubMed, Nature, Cochrane and OVID (Embase, MEDLINE [R] and PsycINFO) was conducted up to 1 August 2018, using key terms relevant t…	1	2	2	4	4			1	2	200	214	United Kingdom	University of London; King's College London; University of London; King's College London; University of London; King's College London	Jenny.gallagher@kcl.ac.uk				69	50	51	WILEY	HOBOKEN	0303-6979	1600-051X	2020	10.1111/jcpe.13218	http://dx.doi.org/10.1111/jcpe.13218	20	Dentistry, Oral Surgery & Medicine	Dentistry, Oral Surgery & Medicine
Amerio, E; Mainas, G; Petrova, D; Tarrida, LG; Nart, J; Monje, A	Compliance with supportive periodontal/peri-implant therapy: A systematic review	JOURNAL OF CLINICAL PERIODONTOLOGY	Aim The present systematic review aimed at assessing the degree of compliance with supportive periodontal/peri-implant therapy as well as identifying patient-related factors that could potentially play a role on patient compliance. Methods Electronic and manual literature searches were carried out to assess patient compliance during maintenance. Main outcomes were compliance definition, degree of…	1	2	2	4	4	1	1	1	2	200	192	Spain	Universitat Internacional de Catalunya (UIC); Instituto de Investigacion Biosanitaria IBS Granada; University of Granada; Escuela Andaluza de Salud Publica; CIBER - Centro de Investigacion Biomedica en Red; CIBERESP; Universitat Internacional de Catalunya (UIC)	josenart@uic.es				67	26	27	WILEY	HOBOKEN	0303-6979	1600-051X	2020	10.1111/jcpe.13204	http://dx.doi.org/10.1111/jcpe.13204	20	Dentistry, Oral Surgery & Medicine	Dentistry, Oral Surgery & Medicine
Marshall, G; Canullo, L; Logan, RM; Rossi-Fedele, G	Histopathological and microbiological findings associated with retrograde peri-implantitis of extra-radicular endodontic origin: a systematic and critical review	INTERNATIONAL JOURNAL OF ORAL AND MAXILLOFACIAL SURGERY	The aim of this study was to systematically review the aetiology, in particular histopathological and microbiological factors, of retrograde peri-implantitis of endodontic origin. The review is registered in the PROSPERO database (CRD42017063898). An electronic search for publications was performed in two databases, from their inception up to October 2018. Subsequently a hand search of the refere…	2	2	2	2	English, other languages using Latin characters			1	2	200	203	Australia	University of Adelaide	giampiero.rossi.fedele@adelaide.edu.au				30	10	12	CHURCHILL LIVINGSTONE	EDINBURGH	0901-5027	1399-0020	2019	10.1016/j.ijom.2019.04.012	http://dx.doi.org/10.1016/j.ijom.2019.04.012	10	Dentistry, Oral Surgery & Medicine; Surgery	Dentistry, Oral Surgery & Medicine; Surgery
Nino-Sandoval, TC; Vasconcelos, BC; Moraes, SLD; Lemos, CAA; Pellizzer, EP	Efficacy of stem cells in maxillary sinus floor augmentation: systematic review and meta-analysis	INTERNATIONAL JOURNAL OF ORAL AND MAXILLOFACIAL SURGERY	The aim of this review was to test the hypothesis of no difference in the efficacy of bone regeneration when using stem cells in maxillary sinus floor augmentation surgery in comparison to other grafts. Nine randomized clinical trials and one follow-up study involving human subjects were identified through a search of the PubMed/MEDLINE, Scopus, Cochrane, and Web of Science databases, supplemente…	2	1	1	4	4			1	1	200	209	Brazil	Universidade de Pernambuco (UPE); Universidade de Pernambuco (UPE); Universidade Estadual Paulista	belmiro.vasconcelos@upe.br				33	6	6	CHURCHILL LIVINGSTONE	EDINBURGH	0901-5027	1399-0020	2019	10.1016/j.ijom.2018.04.022	http://dx.doi.org/10.1016/j.ijom.2018.04.022	12	Dentistry, Oral Surgery & Medicine; Surgery	Dentistry, Oral Surgery & Medicine; Surgery	Green Published
Monteiro, JLGC; Pellizzer, EP; Lemos, CAA; de Moraes, SLD; Vasconcelos, BCD	Is there an association between overweight/obesity and dental implant complications? A systematic review and meta-analysis	INTERNATIONAL JOURNAL OF ORAL AND MAXILLOFACIAL SURGERY	The aim of this systematic review was to test the following hypotheses: (1) that there is no difference in implant survival rate between individuals with overweight or obesity and those who are within the ideal weight range; (2) that there are no differences between these groups regarding indicators of peri-implant health. Two independent reviewers performed a literature search of the PubMed/MEDL…	2	2	1	4	4			1	2	200	199	Brazil	Universidade de Pernambuco (UPE); Universidade Estadual Paulista; Universidade de Pernambuco (UPE)	belmiro.vasconcelos@upe.br	Coordenacao de Aperfeicoamento de Pessoal de Nivel Superior (CAPES; Coordination for the Improvement of Higher Education Personnel); Conselho Nacional de Desenvolvimento Cientifico e Tecnologico (CNPq; National Council for Scientific and Technological Development); CAPES	Coordenacao de Aperfeicoamento de Pessoal de Nivel Superior (CAPES; Coordination for the Improvement of Higher Education Personnel)(Coordenacao de Aperfeicoamento de Pessoal de Nivel Superior (CAPES)); Conselho Nacional de Desenvolvimento Cientifico e Tecnologico (CNPq; National Council for Scientific and Technological Development)(Conselho Nacional de Desenvolvimento Cientifico e Tecnologico (CN…	This work received financial support from the Brazilian fostering agencies Coordenacao de Aperfeicoamento de Pessoal de Nivel Superior (CAPES; Coordination for the Improvement of Higher Education Personnel) and Conselho Nacional de Desenvolvimento Cientifico e Tecnologico (CNPq; National Council for Scientific and Technological Development). The first author was granted a master's degree scholars…	37	4	4	CHURCHILL LIVINGSTONE	EDINBURGH	0901-5027	1399-0020	2019	10.1016/j.ijom.2019.01.015	http://dx.doi.org/10.1016/j.ijom.2019.01.015	9	Dentistry, Oral Surgery & Medicine; Surgery	Dentistry, Oral Surgery & Medicine; Surgery
Chrcanovic, BR; Kisch, J; Wennerberg, A	Dental implants in patients with Sjogren's syndrome: a case series and a systematic review	INTERNATIONAL JOURNAL OF ORAL AND MAXILLOFACIAL SURGERY	The purpose of this study was to assess the clinical outcomes of dental implants in patients with Sjogren's syndrome (SS). The study consisted of two parts: report of a case series and a systematic review of the literature. The results of the clinical series revealed that 19 patients received 107 implants and were followed for a mean of 125 months. Two patients lost three implants (failure rate 2…	2	1	2	4	4	4	4	1	2	200	213	Sweden	Malmo University; University of Gothenburg	bruno.chrcanovic@mau.se; jeno.kisch@mau.se; ann.wennerberg@odontologi.gu.se	Scientific Research Council of Sweden (Vetenskapsradet) [Dnr 2015-02971]; Folktandvarden Skane AB, Sweden	Scientific Research Council of Sweden (Vetenskapsradet); Folktandvarden Skane AB, Sweden	This work was supported by research funds from the Scientific Research Council of Sweden (Vetenskapsradet, Dnr 2015-02971). This work was supported by Folktandvarden Skane AB, Sweden.	49	8	10	CHURCHILL LIVINGSTONE	EDINBURGH	0901-5027	1399-0020	2019	10.1016/j.ijom.2019.02.005	http://dx.doi.org/10.1016/j.ijom.2019.02.005	10	Dentistry, Oral Surgery & Medicine; Surgery	Dentistry, Oral Surgery & Medicine; Surgery	Green Submitted
Frid, P; Resnick, C; Abramowicz, S; Stoustrup, P; Norholt, SE	Surgical correction of dentofacial deformities in juvenile idiopathic arthritis: a systematic literature review	INTERNATIONAL JOURNAL OF ORAL AND MAXILLOFACIAL SURGERY	The aim of this study was to assess current evidence for the surgical correction of dentofacial deformities in patients with temporomandibular joint (TMJ) involvement from juvenile idiopathic arthritis (JIA). A systematic literature review, according to the PRISMA guidelines, was conducted. Meta-analyses, randomized controlled trials, cohort studies, observational studies, and case reports were e…	2	1	2	3	English			1	1	200	211	Norway	UiT The Arctic University of Tromso; University Hospital of North Norway; UiT The Arctic University of Tromso; UiT The Arctic University of Tromso; Harvard University; Harvard School of Dental Medicine; Harvard University; Boston Children's Hospital; Emory University; Children's Healthcare of Atlanta (CHOA); Aarhus University; Aarhus University; Aarhus University	pfr28.pf@gmail.com	Troms County; Grethe Harbitz funds	Troms County; Grethe Harbitz funds	Grethe Harbitz funds and research funding from Troms County.	60	12	12	CHURCHILL LIVINGSTONE	EDINBURGH	0901-5027	1399-0020	2019	10.1016/j.ijom.2019.01.007	http://dx.doi.org/10.1016/j.ijom.2019.01.007	11	Dentistry, Oral Surgery & Medicine; Surgery	Dentistry, Oral Surgery & Medicine; Surgery
Soverina, D; Gasparini, G; Pelo, S; Doneddu, P; Todaro, M; Boniello, R; Azzuni, C; Grippaudo, C; Saponaro, G; D'Amato, G; Garagiola, U; Moro, A	Skeletal stability in orthognathic surgery with the surgery first approach: a systematic review	INTERNATIONAL JOURNAL OF ORAL AND MAXILLOFACIAL SURGERY	The surgery first approach (SFA) is a therapeutic strategy used in orthognathic surgery that is constantly evolving. With this approach, the presurgical orthodontic treatment can be eliminated, the maxilla and the mandible are surgically repositioned into the desired position, and the therapy is ended with a short orthodontic phase. Several studies have reported that the SFA is an acceptable appr…	2	1	2	4	4			1	2	200	230	Italy	Catholic University of the Sacred Heart; IRCCS Policlinico Gemelli; Catholic University of the Sacred Heart; IRCCS Policlinico Gemelli; University of Milan	davidesoverina@gmail.com				32	19	20	CHURCHILL LIVINGSTONE	EDINBURGH	0901-5027	1399-0020	2019	10.1016/j.ijom.2019.01.002	http://dx.doi.org/10.1016/j.ijom.2019.01.002	11	Dentistry, Oral Surgery & Medicine; Surgery	Dentistry, Oral Surgery & Medicine; Surgery
Figuero, E; Herrera, D; Tobias, A; Serrano, J; Roldan, S; Escribano, M; Martin, C	Efficacy of adjunctive anti-plaque chemical agents in managing gingivitis: A systematic review and network meta-analyses	JOURNAL OF CLINICAL PERIODONTOLOGY	Aim The aim of this network meta-analysis (NMA) was to compare the efficacy of different oral hygiene products for chemical biofilm control, in 6-month home-use, randomized clinical trials (RCTs), in terms of changes in gingival index (GI). Material and Methods Six-month RCTs assessing GI were identified and screened for inclusion. Relevant information was extracted, and quality and potential ris…	1	1	1	4	4			1	2	200	198	Spain	Complutense University of Madrid; Consejo Superior de Investigaciones Cientificas (CSIC); CSIC - Centro de Investigacion y Desarrollo Pascual Vila (CID-CSIC); CSIC - Instituto de Diagnostico Ambiental y Estudios del Agua (IDAEA); Complutense University of Madrid	davidher@ucm.es	ETEP (Etiology and Therapy of Periodontal Diseases) Research Group, University Complutense, Madrid, Spain	ETEP (Etiology and Therapy of Periodontal Diseases) Research Group, University Complutense, Madrid, Spain	This work was self-funded by the ETEP (Etiology and Therapy of Periodontal Diseases) Research Group, University Complutense, Madrid, Spain. There might be potential indirect sources of conflicts of interests including: Personal fees for lecturing for M. Escribano, E. Figuero, D. Herrera, S. Roldan and J. Serrano from Colgate, Dentaid, Dentsply, Dexcel, Johnson & Johnson, Klockner, Kulzer, Oral-B …	85	32	33	WILEY	HOBOKEN	0303-6979	1600-051X	2019	10.1111/jcpe.13127	http://dx.doi.org/10.1111/jcpe.13127	17	Dentistry, Oral Surgery & Medicine	Dentistry, Oral Surgery & Medicine	Green Submitted
Avila-Ortiz, G; Chambrone, L; Vignoletti, F	Effect of alveolar ridge preservation interventions following tooth extraction: A systematic review and meta-analysis	JOURNAL OF CLINICAL PERIODONTOLOGY	Aim The aim of this systematic review was to critically analyse the available evidence on the effect of different modalities of alveolar ridge preservation (ARP) as compared to tooth extraction alone in function of relevant clinical, radiographic and patient-centred outcomes. Material and Methods A comprehensive search aimed at identifying pertinent literature for the purpose of this review was c…	1	1	1	4	4			1	1	200	548	USA (Iowa)	University of Iowa; Universidade Ibirapuera; Complutense University of Madrid	gustavo-avila@uiowa.edu	American Academy of Periodontology Foundation	American Academy of Periodontology Foundation	Gustavo Avila--Ortiz would like to acknowledge the American Academy of Periodontology Foundation for the support provided to pursue a career in academics. The authors would also like to acknowledge Mr. Ken Rieger, graphic designer, for his contributions to create Figures 1 and 2.	88	153	160	WILEY	HOBOKEN	0303-6979	1600-051X	2019	10.1111/jcpe.13057	http://dx.doi.org/10.1111/jcpe.13057	29	Dentistry, Oral Surgery & Medicine	Dentistry, Oral Surgery & Medicine
Raghoebar, GM; Onclin, P; Boven, GC; Vissink, A; Meijer, HJA	Long-term effectiveness of maxillary sinus floor augmentation: A systematic review and meta-analysis	JOURNAL OF CLINICAL PERIODONTOLOGY	Aim To assess the long-term effectiveness (>= 5 years) of maxillary sinus floor augmentation (MSFA) procedures applying the lateral window technique and to determine possible differences in outcome between simultaneous and delayed implant placement, partially and fully edentulous patients and grafting procedures. Materials and methods MEDLINE (1950-May 2018), EMBASE (1966-May 2018) and Cochrane C…	1	1	1	4	4			1	2	200	200	Netherlands	University of Groningen; University of Groningen	g.m.raghoebar@umcg.nl				46	75	78	WILEY	HOBOKEN	0303-6979	1600-051X	2019	10.1111/jcpe.13055	http://dx.doi.org/10.1111/jcpe.13055	12	Dentistry, Oral Surgery & Medicine	Dentistry, Oral Surgery & Medicine	Green Published, Bronze
Urban, IA; Montero, E; Monje, A; Sanz-Sanchez, I	Effectiveness of vertical ridge augmentation interventions: A systematic review and meta-analysis	JOURNAL OF CLINICAL PERIODONTOLOGY	Aim The primary aim of this systematic review was to evaluate the effect of various techniques used for vertical ridge augmentation on clinical vertical bone gain. Material and Methods A protocol was developed to answer the following focused question: In patients with vertical alveolar ridge deficiencies, how effective are different augmentation procedures for clinical alveolar ridge gain? Random…	1	1	1	4	4			1	1	200	220	USA (California)	Loma Linda University; Complutense University of Madrid; Universitat Internacional de Catalunya (UIC); University of Bern	ignaciosanz@ucm.es	ETEP Group, University Complutense, Madrid, Spain	ETEP Group, University Complutense, Madrid, Spain	This systematic review was self-funded by the ETEP Group, University Complutense, Madrid, Spain.	71	80	82	WILEY	HOBOKEN	0303-6979	1600-051X	2019	10.1111/jcpe.13061	http://dx.doi.org/10.1111/jcpe.13061	21	Dentistry, Oral Surgery & Medicine	Dentistry, Oral Surgery & Medicine	Bronze, Green Published
Tomasi, C; Regidor, E; Ortiz-Vigon, A; Derks, J	Efficacy of reconstructive surgical therapy at peri-implantitis-related bone defects. A systematic review and meta-analysis	JOURNAL OF CLINICAL PERIODONTOLOGY	Objectives The present systematic review aimed at evaluating the efficacy of reconstructive surgical therapy at peri-implantitis-related bone defects. Methods Studies reporting on outcomes of reconstructive surgery at peri-implantitis-related bone defects at 12 months were identified through an electronic search. Following data extraction, two different sets of meta-analyses were performed. Prima…	1	1	1	4	4			1	1	200	331	Sweden	University of Gothenburg; Complutense University of Madrid	jan.derks@odontologi.gu.se	Osteology Foundation; European Federation of Periodontology	Osteology Foundation; European Federation of Periodontology	This Consensus Meeting was supported by the Osteology Foundation and by the European Federation of Periodontology.	63	50	51	WILEY	HOBOKEN	0303-6979	1600-051X	2019	10.1111/jcpe.13070	http://dx.doi.org/10.1111/jcpe.13070	17	Dentistry, Oral Surgery & Medicine	Dentistry, Oral Surgery & Medicine
dos Santos, MBF; Agostini, BA; de Moraes, RR; Schwendicke, F; Sarkis-Onofre, R	Industry sponsorship bias in clinical trials in implant dentistry: Systematic review and meta-regression	JOURNAL OF CLINICAL PERIODONTOLOGY	Aim Industry sponsorship might distort the conduct and findings of studies in a large range of medical disciplines. The objective of this study was to assess whether industry sponsorship bias is present in randomized controlled trials (RCTs) on dental implants. Material and methods Two databases were searched (MEDLINE; Web of Science) to identify RCTs published between 1996 and 2016 assessing dif…	1	2	1	4	4			1	1	200	210	Brazil	Universidade Federal de Pelotas; Free University of Berlin; Humboldt University of Berlin; Charite Universitatsmedizin Berlin	mateusbertolini@yahoo.com.br	Meridional Foundation; Conselho Nacional de Desenvolvimento Cientifico e Tecnologico; Coordenacao de Aperfeicoamento de Pessoal de Nivel Superior	Meridional Foundation; Conselho Nacional de Desenvolvimento Cientifico e Tecnologico(Conselho Nacional de Desenvolvimento Cientifico e Tecnologico (CNPQ)); Coordenacao de Aperfeicoamento de Pessoal de Nivel Superior(Coordenacao de Aperfeicoamento de Pessoal de Nivel Superior (CAPES))	Meridional Foundation; Conselho Nacional de Desenvolvimento Cientifico e Tecnologico; Coordenacao de Aperfeicoamento de Pessoal de Nivel Superior	31	14	16	WILEY	HOBOKEN	0303-6979	1600-051X	2019	10.1111/jcpe.13100	http://dx.doi.org/10.1111/jcpe.13100	10	Dentistry, Oral Surgery & Medicine	Dentistry, Oral Surgery & Medicine
Alyahya, A; Swennen, GRJ	Bone grafting in orthognathic surgery: a systematic review	INTERNATIONAL JOURNAL OF ORAL AND MAXILLOFACIAL SURGERY	Bone grafting has been used in orthognathic surgery to fill the gaps created by jaw repositioning, with the intention of improving healing and stability. Since the majority of orthognathic cases have a satisfactory result, the decision to graft or not is a clinical dilemma. A systematic review of the literature was performed on the use of bone grafts in orthognathic surgery. A search of PubMed, M…	2	1	2	4	4	3	English	1	2	200	209	Belgium		a.yahva.oms@gmail.com				64	17	17	CHURCHILL LIVINGSTONE	EDINBURGH	0901-5027	1399-0020	2019	10.1016/j.ijom.2018.08.014	http://dx.doi.org/10.1016/j.ijom.2018.08.014	10	Dentistry, Oral Surgery & Medicine; Surgery	Dentistry, Oral Surgery & Medicine; Surgery
Canellas, JVD; Medeiros, PJD; Figueredo, CMD; Fischer, RG; Ritto, FG	Platelet-rich fibrin in oral surgical procedures: a systematic review and meta-analysis	INTERNATIONAL JOURNAL OF ORAL AND MAXILLOFACIAL SURGERY	The effect of platelet-rich fibrin (PRF) in enhancing the healing after oral surgical interventions is still a matter of debate. The purpose of this study was to identify instances where PRF has been shown to be effective in oral surgical procedures. A comprehensive literature search was performed up to 2017 on PubMed/MEDLINE, Cochrane Library, Web of Science, Scopus and LILACS databases and grey…	2	2	1	4	4			1	1	200	204	Brazil	Universidade do Estado do Rio de Janeiro	drcanellus@icoud.com				77	40	42	CHURCHILL LIVINGSTONE	EDINBURGH	0901-5027	1399-0020	2019	10.1016/j.ijom.2018.07.007	http://dx.doi.org/10.1016/j.ijom.2018.07.007	20	Dentistry, Oral Surgery & Medicine; Surgery	Dentistry, Oral Surgery & Medicine; Surgery	Green Submitted
Toniazzo, MP; Nodari, D; Muniz, FWMG; Weidlich, P	Effect of mHealth in improving oral hygiene: A systematic review with meta-analysis	JOURNAL OF CLINICAL PERIODONTOLOGY	Aim To evaluate the effectiveness of mobile applications and text messages, compared with conventional oral hygiene instructions, for improving oral health knowledge and/or reducing gingival inflammation, when delivered to adolescents, adults and mothers of young children. Methods Randomized clinical trials evaluating the use of mobile applications or text messages related to oral hygiene and/or …	1	1	1	4	4			1	2	200	217	Brazil	Universidade Federal do Rio Grande do Sul; Universidade Federal de Pelotas	patricia.weidlich@ufrgs.br				48	29	30	WILEY	HOBOKEN	0303-6979	1600-051X	2019	10.1111/jcpe.13083	http://dx.doi.org/10.1111/jcpe.13083	13	Dentistry, Oral Surgery & Medicine	Dentistry, Oral Surgery & Medicine
Vandeput, AS; Verhelst, PJ; Jacobs, R; Shaheen, E; Swennen, G; Politis, C	Condylar changes after orthognathic surgery for class III dentofacial deformity: a systematic review	INTERNATIONAL JOURNAL OF ORAL AND MAXILLOFACIAL SURGERY	After orthognathic surgery for class II dentofacial deformity, remodelling of the mandibular condyle will take place. In a number of cases, this may evolve towards a phenomenon of condylar resorption. Yet, studies on the occurrence of this complication after the correction of a class III deformity are scarce. A systematic review of the literature was performed with the aim of identifying reports …	2	1	2	4	4			1	2	200	188	Belgium	KU Leuven; KU Leuven; University Hospital Leuven; Karolinska Institutet	pieter-jan.verhelst@uzleuven.be				36	16	16	CHURCHILL LIVINGSTONE	EDINBURGH	0901-5027	1399-0020	2019	10.1016/j.ijom.2018.06.008	http://dx.doi.org/10.1016/j.ijom.2018.06.008	10	Dentistry, Oral Surgery & Medicine; Surgery	Dentistry, Oral Surgery & Medicine; Surgery	hybrid, Green Published
Nielsen, HB; Schou, S; Isidor, F; Christensen, AE; Starch-Jensen, T	Short implants (<= 8 mm) compared to standard length implants (> 8 mm) in conjunction with maxillary sinus floor augmentation: a systematic review and meta-analysis	INTERNATIONAL JOURNAL OF ORAL AND MAXILLOFACIAL SURGERY	The objective was to test the hypothesis of no difference in the treatment outcome after the installation of short implants (<= 8 mm) in the posterior part of the maxilla compared to standard length implants (>8 mm) in conjunction with maxillary sinus floor augmentation (MSFA) using the lateral window technique, after an observation period of >= 3 years. A search of the MEDLINE, Embase, and Cochr…	2	1	1	4	4			1	2	200	207	Denmark	Aalborg University; University of Copenhagen; Aarhus University; Aalborg University; Aalborg University Hospital	heban@rn.dk				70	32	32	CHURCHILL LIVINGSTONE	EDINBURGH	0901-5027	1399-0020	2019	10.1016/j.ijom.2018.05.010	http://dx.doi.org/10.1016/j.ijom.2018.05.010	11	Dentistry, Oral Surgery & Medicine; Surgery	Dentistry, Oral Surgery & Medicine; Surgery
Abd Alraheam, I; Ngoc, CN; Wiesen, CA; Donovan, TE	Five-year success rate of resin-bonded fixed partial dentures: A systematic review	JOURNAL OF ESTHETIC AND RESTORATIVE DENTISTRY	Objectives To assess and compare the 5-year success rate of resin-bonded fixed partial dentures (RBFPDs) fabricated from different materials. Methods An electronic search on 3 databases from January 1965 to March of 2017 was done for human randomized clinical trials (RCTs), and prospective and retrospective cohort studies. The key words used in the search were: Bridge OR bridges OR fixed partial …	1	2	1	4	4			1	1	200	200	USA (North Carolina)	University of North Carolina; University of North Carolina Chapel Hill; University of Jordan; Universite de Montreal; University of North Carolina; University of North Carolina Chapel Hill; University of North Carolina; University of North Carolina Chapel Hill	islammm@live.unc.edu				64	28	28	WILEY	HOBOKEN	1496-4155	1708-8240	2019	10.1111/jerd.12431	http://dx.doi.org/10.1111/jerd.12431	11	Dentistry, Oral Surgery & Medicine	Dentistry, Oral Surgery & Medicine
Dias, FJD; Pecorari, VGA; Martine, CB; Del Fabbro, M; Casati, MZ	Short implants versus bone augmentation in combination with standard-length implants in posterior atrophic partially edentulous mandibles: systematic review and meta-analysis with the Bayesian approach	INTERNATIONAL JOURNAL OF ORAL AND MAXILLOFACIAL SURGERY	The use of short implants as an alternative to bone reconstruction techniques for the placement of standard-length dental implants is a debated topic. The aim of this study was to perform a systematic review and meta-analysis in order to assist in the clinical decision making about the most appropriate approach for the fixed rehabilitation of the posterior atrophic partially edentulous lower jaws…	2	1	1	4	4			1	1	200	187	Brazil	Centro Universitario Herminio Ometto; Universidade Paulista; Universidade Federal de Sao Paulo (UNIFESP); University of Milan	marcio.casati@docente.unip.br				39	19	19	CHURCHILL LIVINGSTONE	EDINBURGH	0901-5027	1399-0020	2019	10.1016/j.ijom.2018.05.009	http://dx.doi.org/10.1016/j.ijom.2018.05.009	7	Dentistry, Oral Surgery & Medicine; Surgery	Dentistry, Oral Surgery & Medicine; Surgery
Garcia-Moreno, S; Gonzalez-Serrano, J; Lopez-Pintor, RM; Pardal-Pelaez, B; Hernandez, G; Martinez-Gonzalez, JM	Implant stability using piezoelectric bone surgery compared with conventional drilling: a systematic review and meta-analysis	INTERNATIONAL JOURNAL OF ORAL AND MAXILLOFACIAL SURGERY	The aim of this systematic review was to assess the primary and secondary stability of dental implants placed at sites prepared with piezoelectric bone surgery (PBS) and conventional drilling (CD). The PubMed/MEDLINE and Cochrane Library databases were searched without date or language restriction up to June 2017. Controlled clinical trials in which each patient received implants placed at sites …	2	1	1	1	1			1	1	200	218	Spain	Complutense University of Madrid	josego09@ucm.es				32	8	8	CHURCHILL LIVINGSTONE	EDINBURGH	0901-5027	1399-0020	2018	10.1016/j.ijom.2018.03.004	http://dx.doi.org/10.1016/j.ijom.2018.03.004	12	Dentistry, Oral Surgery & Medicine; Surgery	Dentistry, Oral Surgery & Medicine; Surgery
AlAsseri, N; Swennen, G	Minimally invasive orthognathic surgery: a systematic review	INTERNATIONAL JOURNAL OF ORAL AND MAXILLOFACIAL SURGERY	Minimally invasive techniques are currently applied in many oral and maxillofacial surgical procedures, including orthognathic surgery. A systematic review on the application of potentially minimally invasive procedures in orthognathic surgery was performed to provide a clear overview of the relevant published data. Articles in English on minimally invasive orthognathic procedures, published in t…	2	1	2	3	English			1	2	200	213	Saudi Arabia	Prince Sultan Military Medical City	nalasseri@psmmc.med.sa				77	19	20	CHURCHILL LIVINGSTONE	EDINBURGH	0901-5027	1399-0020	2018	10.1016/j.ijom.2018.04.017	http://dx.doi.org/10.1016/j.ijom.2018.04.017	12	Dentistry, Oral Surgery & Medicine; Surgery	Dentistry, Oral Surgery & Medicine; Surgery
Lemos, CAA; Verri, FR; Cruz, RS; Santiago, JF; Faverani, LP; Pellizzer, EP	Survival of dental implants placed in HIV-positive patients: a systematic review	INTERNATIONAL JOURNAL OF ORAL AND MAXILLOFACIAL SURGERY	No consensus has been reached on the use of dental implants in human immunodeficiency virus (HIV)-positive patients. This systematic review evaluated dental implants in HIV-positive patients in terms of implant survival and success rates, marginal bone loss, and complications. The review was conducted according to the PRISMA checklist. Two independent reviewers performed a comprehensive search of…	2	1	2	4	4			1	2	200	194	Brazil	Universidade Estadual Paulista; Universidade do Sagrado Coracao; Universidade Estadual Paulista; Universidade Estadual Paulista	ed.pl@uol.com.br				29	7	8	CHURCHILL LIVINGSTONE	EDINBURGH	0901-5027	1399-0020	2018	10.1016/j.ijom.2018.02.010	http://dx.doi.org/10.1016/j.ijom.2018.02.010	7	Dentistry, Oral Surgery & Medicine; Surgery	Dentistry, Oral Surgery & Medicine; Surgery	Green Published
Batista, VED; Vechiato, AJ; Santiago, JF; Sonego, MV; Verri, FR; dos Santos, DM; Goiato, MC; Pellizzer, EP	Clinical viability of single implant-retained mandibular overdentures: a systematic review and meta-analysis	INTERNATIONAL JOURNAL OF ORAL AND MAXILLOFACIAL SURGERY	The aim of this meta-analysis was to verify the clinical viability of single implant-retained mandibular overdentures (SIMO). An electronic search of the PubMed and Cochrane databases was performed (end date July 2017); this was supplemented by a manual search of the literature. Only prospective clinical trials and randomized controlled trials (RCTs) that evaluated SIMO with a minimum follow-up o…	2	1	1	4	4			1	2	200	235	Brazil	Universidade Estadual Paulista; Universidade de Sao Paulo; Universidade do Sagrado Coracao	victoredsb@gmail.com				57	19	19	CHURCHILL LIVINGSTONE	EDINBURGH	0901-5027	1399-0020	2018	10.1016/j.ijom.2018.01.021	http://dx.doi.org/10.1016/j.ijom.2018.01.021	12	Dentistry, Oral Surgery & Medicine; Surgery	Dentistry, Oral Surgery & Medicine; Surgery	Green Published
Moraschini, V; Almeida, DCF; Calasans-Maia, JA; Calasans-Maia, MD	The ability of topical and systemic statins to increase osteogenesis around dental implants: a systematic review of histomorphometric outcomes in animal studies	INTERNATIONAL JOURNAL OF ORAL AND MAXILLOFACIAL SURGERY	The purpose of this systematic review was to evaluate the quantitative histomorphometric outcomes of animal studies investigating statins as a pro-osteogenic agent to enhance the osseointegration of dental implants. Some animal studies have suggested a beneficial action of statins on bone tissue. Electronic and manual literature searches, without date or language restriction, were performed by tw…	2	1	2	1	1	4	4	1	2	200	192	Brazil	Universidade Federal Fluminense; Universidade Federal Fluminense; Universidade Federal Fluminense	vittoriomf@terra.com.br				44	7	9	CHURCHILL LIVINGSTONE	EDINBURGH	0901-5027	1399-0020	2018	10.1016/j.ijom.2017.12.009	http://dx.doi.org/10.1016/j.ijom.2017.12.009	9	Dentistry, Oral Surgery & Medicine; Surgery	Dentistry, Oral Surgery & Medicine; Surgery
Bensi, C; Belli, S; Paradiso, D; Lomurno, G	Postoperative bleeding risk of direct oral anticoagulants after oral surgery procedures: a systematic review and meta analysis	INTERNATIONAL JOURNAL OF ORAL AND MAXILLOFACIAL SURGERY	Direct oral anticoagulants (dabigatran, rivaroxaban, apixaban and edoxaban; DOACs) have been introduced to improve safety and superior therapeutic value compared to their predecessors such as warfarin or enoxaparin. The aim of this systematic review and meta-analysis was to assess the postoperative bleeding risk of DOACs during oral surgery procedures. Systematic searches were performed in electr…	2	1	1	4	4			1	1	200	180	Italy	University of Perugia; Hospital Santa Maria della Misericordia	caterina.bensi@studenti.unipg.it				54	14	15	CHURCHILL LIVINGSTONE	EDINBURGH	0901-5027	1399-0020	2018	10.1016/j.ijom.2018.03.016	http://dx.doi.org/10.1016/j.ijom.2018.03.016	10	Dentistry, Oral Surgery & Medicine; Surgery	Dentistry, Oral Surgery & Medicine; Surgery
Akram, Z; Vohra, F; Javed, F	Low-level laser therapy as an adjunct to connective tissue graft procedure in the treatment of gingival recession defects: A systematic review and meta-analysis	JOURNAL OF ESTHETIC AND RESTORATIVE DENTISTRY	Objective: The aim of this study was to systematically evaluate the effectiveness of low level laser therapy (LLLT) as an adjunct to connective tissue graft (CTG) procedure for the treatment of gingival recession (GR). Materials and Methods: The addressed PICO question was; In patients with Miller Class I or II recession defects (Population), what is the effect of LLLT as adjunct to CTG (Interven…	1	1	1	4	4			1	1	200	329	Pakistan	Ziauddin University; King Saud University; University of Rochester	drzohaibakram@gmail.com				37	12	13	WILEY	HOBOKEN	1496-4155	1708-8240	2018	10.1111/jerd.12377	http://dx.doi.org/10.1111/jerd.12377	8	Dentistry, Oral Surgery & Medicine	Dentistry, Oral Surgery & Medicine
Tezulas, E; Yildiz, C; Evren, B; Ozkan, Y	Clinical procedures, designs, and survival rates of all-ceramic resin-bonded fixed dental prostheses in the anterior region: A systematic review	JOURNAL OF ESTHETIC AND RESTORATIVE DENTISTRY	Objectives: The aim of this study is to systematically review all the clinical articles about all-ceramic resin-bonded fixed dental prosthesis (RBFDP) in the anterior region and assess their designs, clinical procedures, and survival rates. A systematic review was conducted after searching electronic databases PubMed/Medline and EBSCOhost Research Databases for articles published in English betwe…	1	2	2	3	English			1	1	200	229	Turkey	Marmara University	emretezulas@gmail.com				50	9	11	WILEY	HOBOKEN	1496-4155	1708-8240	2018	10.1111/jerd.12389	http://dx.doi.org/10.1111/jerd.12389	12	Dentistry, Oral Surgery & Medicine	Dentistry, Oral Surgery & Medicine
Javed, F; Kellesarian, SV; Abduljabbar, T; Abduljabbar, AT; Akram, Z; Vohra, F; Rahman, I; Romanos, GE	Influence of involuntary cigarette smoke inhalation on osseointegration: a systematic review and meta-analysis of preclinical studies	INTERNATIONAL JOURNAL OF ORAL AND MAXILLOFACIAL SURGERY	There are no studies that have systematically reviewed the influence of involuntary cigarette smoke inhalation (ICSI) on the stability of implants. The aim of the present study was to perform a systematic review and meta-analysis of preclinical studies that assessed the influence of involuntary cigarette smoke inhalation ICSI on osseointegration. Indexed databases (PubMed, Google-Scholar, Scopus,…	2	2	1	4	4			1	2	200	202	USA (New York)	University of Rochester; King Saud University; Ziauddin University; University of Rochester; State University of New York (SUNY) System; State University of New York (SUNY) Stony Brook	fawad_javed@urmc.rochester.edu	King Saud University [PRG-1437-38]	King Saud University(King Saud University)	Deanship of Scientific Research at King Saud University for its funding of this prolific research group (PRG-1437-38).	50	12	13	CHURCHILL LIVINGSTONE	EDINBURGH	0901-5027	1399-0020	2018	10.1016/j.ijom.2017.11.009	http://dx.doi.org/10.1016/j.ijom.2017.11.009	9	Dentistry, Oral Surgery & Medicine; Surgery	Dentistry, Oral Surgery & Medicine; Surgery
Troiano, G; Lo Russo, L; Canullo, L; Ciavarella, D; Lo Muzio, L; Laino, L	Early and late implant failure of submerged versus non-submerged implant healing: A systematic review, meta-analysis and trial sequential analysis	JOURNAL OF CLINICAL PERIODONTOLOGY	Introduction: The aim of this systematic review was to analyse current evidence regarding differences in early and late implant failure as well as in marginal bone level (MBL) changes between submerged and non-submerged healed dental implants. Methods: PUBMED, SCOPUS, EMBASE and Web of Science databases were searched for prospective randomized and non-randomized controlled studies addressing dire…	1	1	1	4	4			1	1	200	249	Italy	University of Foggia; Universita della Campania Vanvitelli	giuseppe.troiano@unifg.it				51	25	25	WILEY	HOBOKEN	0303-6979	1600-051X	2018	10.1111/jcpe.12890	http://dx.doi.org/10.1111/jcpe.12890	11	Dentistry, Oral Surgery & Medicine	Dentistry, Oral Surgery & Medicine
Louro, RS; Calasans-Maia, JA; Mattos, CT; Masterson, D; Calasans-Maia, MD; Maia, LC	Three-dimensional changes to the upper airway after maxillomandibular advancement with counterclockwise rotation: a systematic review and meta-analysis	INTERNATIONAL JOURNAL OF ORAL AND MAXILLOFACIAL SURGERY	The aim of this study was to evaluate the effect of counterclockwise (CCW) rotation and maxillomandibular advancement (MMA) on the upper airway space using three-dimensional images. An electronic search was performed in the PubMed, Cochrane Library, Scopus, Virtual Health Library, Web of Science, and OpenGrey databases (end date July 2016); a hand-search of primary study reference lists was also …	2	2	1	4	4			1	2	200	194	Brazil	Universidade Federal Fluminense; Universidade Federal Fluminense	josecalasans@id.uff.br				33	9	11	CHURCHILL LIVINGSTONE	EDINBURGH	0901-5027	1399-0020	2018	10.1016/j.ijom.2017.11.003	http://dx.doi.org/10.1016/j.ijom.2017.11.003	8	Dentistry, Oral Surgery & Medicine; Surgery	Dentistry, Oral Surgery & Medicine; Surgery
Luo, M; Yang, X; Wang, Q; Li, C; Yin, Y; Han, X	Skeletal stability following bioresorbable versus titanium fixation in orthognathic surgery: a systematic review and meta analysis	INTERNATIONAL JOURNAL OF ORAL AND MAXILLOFACIAL SURGERY	Despite developments in bioresorbable fixation over recent decades, controversy remains regarding skeletal stability following the use of this material in orthognathic surgery. This systematic review and meta-analysis investigated evidence from the international literature from studies comparing skeletal stability between bioresorbable and titanium fixation in orthognathic surgery. Key words were…	2	1	1	4	4			1	1	200	231	China	Sichuan University	xhan@scu.edu.cn				46	7	8	CHURCHILL LIVINGSTONE	EDINBURGH	0901-5027	1399-0020	2018	10.1016/j.ijom.2017.09.013	http://dx.doi.org/10.1016/j.ijom.2017.09.013	11	Dentistry, Oral Surgery & Medicine; Surgery	Dentistry, Oral Surgery & Medicine; Surgery
Kellesarian, SV; Malignaggi, VR; Kellesarian, TV; Ahmed, HB; Jayed, F	Does incorporating collagen and chondroitin sulfate matrix in implant surfaces enhance osseointegration? A systematic review and meta-analysis	INTERNATIONAL JOURNAL OF ORAL AND MAXILLOFACIAL SURGERY	Implant surface modification has been used to improve osseointegration. However, evidence regarding improved new bone formation (NBF) and osseointegration with the use of collagen chondroitin sulfate (CS) matrix coated implants remains unclear. The aim of this study was to assess the efficacy of collagen-CS matrix coating on the osseointegration of implants. The focused question was Does the inco…	2	1	1	4	4			1	1	200	200	USA (New York)	University of Rochester	sergio_kellesarian@urmc.rochester.edu				52	9	9	CHURCHILL LIVINGSTONE	EDINBURGH	0901-5027	1399-0020	2018	10.1016/j.ijom.2017.10.010	http://dx.doi.org/10.1016/j.ijom.2017.10.010	11	Dentistry, Oral Surgery & Medicine; Surgery	Dentistry, Oral Surgery & Medicine; Surgery
Starch-Jensen, T; Aludden, H; Hallman, M; Dahlin, C; Christensen, AE; Mordenfeld, A	A systematic review and meta-analysis of long-term studies (five or more years) assessing maxillary sinus floor augmentation	INTERNATIONAL JOURNAL OF ORAL AND MAXILLOFACIAL SURGERY	The objective was to test the hypothesis of no difference in long-term (>= 5 years) implant treatment outcomes after maxillary sinus floor augmentation (MSFA) with autogenous bone graft compared to a mixture of autogenous bone graft and bone substitutes or bone substitutes alone. A MEDLINE (PubMed), Embase, and Cochrane Library search in combination with a hand-search of relevant journals was con…	2	1	1	3	English			1	2	200	204	Denmark	Aalborg University; Uppsala University; University of Gothenburg; NU Hospital Group; Aalborg University; Aalborg University Hospital	thomas.jensen@rn.dk				53	71	77	CHURCHILL LIVINGSTONE	EDINBURGH	0901-5027	1399-0020	2018	10.1016/j.ijom.2017.05.001	http://dx.doi.org/10.1016/j.ijom.2017.05.001	14	Dentistry, Oral Surgery & Medicine; Surgery	Dentistry, Oral Surgery & Medicine; Surgery
de Mello, JS; Faot, F; Correa, G; Chagas, OL	Success rate and complications associated with dental implants in the incisive canal region: a systematic review	INTERNATIONAL JOURNAL OF ORAL AND MAXILLOFACIAL SURGERY	A systematic review was conducted to evaluate the success rate of dental implants placed in the incisive canal region and the complications related to this procedure. An electronic search was performed in the PubMed, Scopus, and Web of Science databases. Articles reporting the incisive canal deflation technique or neurovascular bundle lateralization technique, with or without concomitant dental i…	2	2	2	4	4			1	1	200	206	Brazil	Universidade Federal de Pelotas; Universidade Federal de Pelotas	otaciliochagasjr@gmail.com				35	16	16	CHURCHILL LIVINGSTONE	EDINBURGH	0901-5027	1399-0020	2017	10.1016/j.ijom.2017.05.002	http://dx.doi.org/10.1016/j.ijom.2017.05.002	8	Dentistry, Oral Surgery & Medicine; Surgery	Dentistry, Oral Surgery & Medicine; Surgery
Guimaraes, MB; Antes, TH; Dolacio, MB; Pereira, DD; Marquezan, M	Does local delivery of bisphosphonates influence the osseointegration of titanium implants? A systematic review	INTERNATIONAL JOURNAL OF ORAL AND MAXILLOFACIAL SURGERY	The aim of this study was to systematically review the influence of the local delivery of bisphosphonates on the osseointegratidn of titanium implants in humans. A search of health sciences databases was performed (The Cochrane Library, Embase, PubMed MEDLINE, ISI Web of Knowledge, Scopus, and SIGLE OpenGrey), including articles published until October 2016. A total of 679 articles were identifie…	2	1	2	4	4			1	2	200	202	Brazil	Universidade Federal de Santa Maria (UFSM)	magaligitimaraes@gmail.com				42	12	12	CHURCHILL LIVINGSTONE	EDINBURGH	0901-5027	1399-0020	2017	10.1016/j.ijom.2017.04.014	http://dx.doi.org/10.1016/j.ijom.2017.04.014	8	Dentistry, Oral Surgery & Medicine; Surgery	Dentistry, Oral Surgery & Medicine; Surgery
Nicolielo, LFP; Jacobs, R; Albdour, EA; Hoste, X; Abeloos, J; Politis, C; Swennen, G	Is oestrogen associated with mandibular condylar resorption? A systematic review	INTERNATIONAL JOURNAL OF ORAL AND MAXILLOFACIAL SURGERY	A systematic review of the literature was performed regarding the influence of oestrogen on the occurrence of mandibular condylar resorption. Search terms for oestrogen were used in combination with terms related to the effect on condylar remodelling. A search of the PubMed, Embase, and Cochrane Central Register of Controlled Trials databases yielded 419 articles published between October 1993 an…	2	2	2	4	4			1	2	200	205	Belgium	KU Leuven; KU Leuven; University Hospital Leuven; Karolinska Institutet	Laura.Nicolielo@kuleuven.be	Coordination for the Improvement of Higher Education Personnel (CAPES) from the Brazilian Government [BEX 9419/13-6]	Coordination for the Improvement of Higher Education Personnel (CAPES) from the Brazilian Government(Coordenacao de Aperfeicoamento de Pessoal de Nivel Superior (CAPES))	This work was supported by Coordination for the Improvement of Higher Education Personnel (CAPES) from the Brazilian Government (BEX 9419/13-6).	81	14	15	CHURCHILL LIVINGSTONE	EDINBURGH	0901-5027	1399-0020	2017	10.1016/j.ijom.2017.06.012	http://dx.doi.org/10.1016/j.ijom.2017.06.012	9	Dentistry, Oral Surgery & Medicine; Surgery	Dentistry, Oral Surgery & Medicine; Surgery
Haas, OL; Guijarro-Martinez, R; Gil, APD; Meirelles, LD; de Oliveira, RB; Hernandez-Alfaro, F	Stability and surgical complications in segmental Le Fort I osteotomy: a systematic review	INTERNATIONAL JOURNAL OF ORAL AND MAXILLOFACIAL SURGERY	This systematic review was conducted to evaluate the stability and surgical complications of segmental Le Fort I osteotomy. The search was divided into a main search (PubMed, Embase, and Cochrane Library), grey literature search (Google Scholar), and manual search. Twenty-three studies were included: 14 evaluating stability as the outcome and nine evaluating surgical complications. The level of a…	2	1	2	4	4			1	2	200	202	Brazil	Pontificia Universidade Catolica Do Rio Grande Do Sul; Universitat Internacional de Catalunya (UIC)	olhj@hotmail.com	Brazilian Ministry of Education, Coordination for the Improvement of Higher Education Personnel (Coordenacao de Aperfeicoamento de Pessoal de Nivel Superior, CAPES); Programa de Doutorado Sanduiche no Exterior (PDSE) [99999.006660/2015-00]	Brazilian Ministry of Education, Coordination for the Improvement of Higher Education Personnel (Coordenacao de Aperfeicoamento de Pessoal de Nivel Superior, CAPES); Programa de Doutorado Sanduiche no Exterior (PDSE)	Brazilian Ministry of Education, Coordination for the Improvement of Higher Education Personnel (Coordenacao de Aperfeicoamento de Pessoal de Nivel Superior, CAPES), Programa de Doutorado Sanduiche no Exterior (PDSE), grant number 99999.006660/2015-00 awarded to Orion Luiz Haas Junior.	128	41	42	CHURCHILL LIVINGSTONE	EDINBURGH	0901-5027	1399-0020	2017	10.1016/j.ijom.2017.05.011	http://dx.doi.org/10.1016/j.ijom.2017.05.011	17	Dentistry, Oral Surgery & Medicine; Surgery	Dentistry, Oral Surgery & Medicine; Surgery
Astramskaite, I; Juodzbalys, G	Scales used to rate adult patients psycho-emotional status in tooth extraction procedures: a systematic review	INTERNATIONAL JOURNAL OF ORAL AND MAXILLOFACIAL SURGERY	The aim of this study was to review scales used to assess anxiety, stress, and pain in dental patients undergoing a tooth extraction procedure and to propose a novel psycho-emotional rating scale based on the relevant literature and our own experience. An electronic literature search was conducted of the National Library of Medicine database MEDLINE (Ovid) and EMBASE databases between January 200…	2	1	2	4	4			1	1	200	202	Lithuania	Lithuanian University of Health Sciences	inesa.astr@gmail.com				71	10	11	CHURCHILL LIVINGSTONE	EDINBURGH	0901-5027	1399-0020	2017	10.1016/j.ijom.2017.03.015	http://dx.doi.org/10.1016/j.ijom.2017.03.015	13	Dentistry, Oral Surgery & Medicine; Surgery	Dentistry, Oral Surgery & Medicine; Surgery
Kellesarian, SV; Abdullabbar, T; Vohra, F; Malignaggi, VR; Malmstrom, H; Romanos, GE; Javed, F	Role of local alendronate delivery on the osseointegration of implants: a systematic review and meta-analysis	INTERNATIONAL JOURNAL OF ORAL AND MAXILLOFACIAL SURGERY	There is controversy regarding whether locally delivered alendronate enhances osseointegration. The aim of this systematic review was to assess the role of local alendronate delivery (topical, or as a coating on implant surfaces) in the osseointegration of implants. The focused question was, Does the local delivery of alendronate affect osseointegration around implants?. To address this question,…	2	1	1	1	1			1	2	200	197	USA (New York)	University of Rochester; King Saud University; Goethe University Frankfurt; State University of New York (SUNY) System; State University of New York (SUNY) Stony Brook; University of Rochester	sergio_kellesarian@urmc.rochester.edu	King Saud University [PRG-1437-38]	King Saud University(King Saud University)	The authors extend their sincere appreciation to the Deanship of Scientific Research at King Saud University for funding this prolific research group (PRG-1437-38).	46	15	15	CHURCHILL LIVINGSTONE	EDINBURGH	0901-5027	1399-0020	2017	10.1016/j.ijom.2017.03.009	http://dx.doi.org/10.1016/j.ijom.2017.03.009	10	Dentistry, Oral Surgery & Medicine; Surgery	Dentistry, Oral Surgery & Medicine; Surgery
Monje, A; Catena, A; Borgnakke, WS	Association between diabetes mellitus/hyperglycaemia and peri-implant diseases: Systematic review and meta-analysis	JOURNAL OF CLINICAL PERIODONTOLOGY	Aim: This systematic review investigates whether hyperglycaemia/diabetes mellitus is associated with peri-implant diseases (peri-implant mucositis and peri-implantitis). Materials and Methods: Electronic and manual literature searching was conducted. An a priori case definition for peri-implantitis was used as an inclusion criterion to minimize risk of bias. The Newcastle-Ottawa Scale was used fo…	1	2	1	4	4			1	2	200	198	USA (Michigan)	University of Michigan System; University of Michigan; University of Bern; University of Granada	amonjec@umich.edu; wsb@umich.edu				57	115	120	WILEY	HOBOKEN	0303-6979	1600-051X	2017	10.1111/jcpe.12724	http://dx.doi.org/10.1111/jcpe.12724	13	Dentistry, Oral Surgery & Medicine	Dentistry, Oral Surgery & Medicine
Islam, I; Lim, AAT; Wong, RCW	Changes in bite force after orthognathic surgical correction of mandibular prognathism: a systematic review	INTERNATIONAL JOURNAL OF ORAL AND MAXILLOFACIAL SURGERY	Patients requesting treatment for mandibular prognathism seek functional and aesthetic improvements. Improvements in bite force and efficiency are generally used as measures of better function. It is unclear what effect the surgical correction of mandibular prognathism will have on the patient's occlusal forces. The literature was searched using medical subject heading (MeSH) and key word terms '…	2	1	2	4	4			1	2	200	195	Singapore	National University of Singapore; National University of Singapore	raginwcw@yahoo.com				62	12	12	CHURCHILL LIVINGSTONE	EDINBURGH	0901-5027	1399-0020	2017	10.1016/j.ijom.2017.01.012	http://dx.doi.org/10.1016/j.ijom.2017.01.012	10	Dentistry, Oral Surgery & Medicine; Surgery	Dentistry, Oral Surgery & Medicine; Surgery
te Veldhuis, EC; te Veldhuis, AH; Bramer, WM; Wolvius, EB; Koudstaal, MJ	The effect of orthognathic surgery on the temporomandibular joint and oral function: a systematic review	INTERNATIONAL JOURNAL OF ORAL AND MAXILLOFACIAL SURGERY	The objective of this systematic review was to examine the effect of orthognathic surgery (OS) on the temporomandibular joint and oral function. Electronic databases were systematically searched for studies published until October 2015. Articles were assessed against predefined inclusion criteria. The included papers were divided into four groups based on the type of OS performed. The following i…	2	1	2	4	4			1	2	200	213	Netherlands	Erasmus University Rotterdam; Erasmus MC; Erasmus University Rotterdam; Erasmus MC	e.teveldhuis@erasmusmc.nl				83	27	28	CHURCHILL LIVINGSTONE	EDINBURGH	0901-5027	1399-0020	2017	10.1016/j.ijom.2017.01.004	http://dx.doi.org/10.1016/j.ijom.2017.01.004	10	Dentistry, Oral Surgery & Medicine; Surgery	Dentistry, Oral Surgery & Medicine; Surgery
Ghanem, A; Abduljabbar, T; Akram, Z; Vohra, F; Kellesarian, SV; Javed, F	A systematic review and meta analysis of pre-clinical studies assessing the effect of nicotine on osseointegration	INTERNATIONAL JOURNAL OF ORAL AND MAXILLOFACIAL SURGERY	Nicotine has been associated with vasoconstriction and an impaired cellular healing response. It is therefore likely that nicotine jeopardizes osseointegration. This systematic review and meta-analysis was performed to assess pre-clinical studies on the effect of nicotine on implant osseointegration. Databases were searched up to and including March 2016 for animal/non-human studies using the fol…	2	2	1	4	4			1	2	200	143	USA (New York)	University of Rochester; King Saud University; Ziauddin University	Alexis_Ghanem@urmc.rochester.edu	Deanship of Scientific Research at King Saud University [PRG-143738]	Deanship of Scientific Research at King Saud University(King Saud University)	The authors extend their sincere appreciation to the Deanship of Scientific Research at King Saud University for its funding of this prolific research group (PRG-143738).	49	23	23	CHURCHILL LIVINGSTONE	EDINBURGH	0901-5027	1399-0020	2017	10.1016/j.ijom.2016.12.003	http://dx.doi.org/10.1016/j.ijom.2016.12.003	7	Dentistry, Oral Surgery & Medicine; Surgery	Dentistry, Oral Surgery & Medicine; Surgery
Papageorgiou, SN; Hagner, M; Nogueira, AVB; Franke, A; Jager, A; Deschner, J	Inflammatory bowel disease and oral health: systematic review and a meta-analysis	JOURNAL OF CLINICAL PERIODONTOLOGY	BackgroundThe objective of this systematic review was to systematically investigate whether there is an association between inflammatory bowel disease (IBD) and oral health. MethodsLiterature searches for randomized and non-randomized studies were performed up to January 2017. Risk of bias within studies was assessed with the Downs and Black checklist. Across-studies risk of bias was assessed wit…	1	2	1	4	4			1	1	200	192	Switzerland	University of Zurich; Universidade Estadual Paulista; University of Kiel; University of Bonn; University of Bonn	james.deschner@uni-bonn.de	Forschungsgemeinschaft Dental e.V (FGD)	Forschungsgemeinschaft Dental e.V (FGD)	No external funding was received for this study. SNP has received a scholarship from Forschungsgemeinschaft Dental e.V (FGD) for another project.	60	80	83	WILEY	HOBOKEN	0303-6979	1600-051X	2017	10.1111/jcpe.12698	http://dx.doi.org/10.1111/jcpe.12698	12	Dentistry, Oral Surgery & Medicine	Dentistry, Oral Surgery & Medicine
Preshaw, PM; Henne, K; Taylor, JJ; Valentine, RA; Conrads, G	Age-related changes in immune function (immune senescence) in caries and periodontal diseases: a systematic review	JOURNAL OF CLINICAL PERIODONTOLOGY	Aim: To systematically review the evidence regarding immune senescence in the pathogenesis of periodontitis and dental caries. Methods: A systematic search of electronic databases utilizing medical subject headings (MeSH terms) supplemented by screening of review articles and other relevant texts was undertaken. Results: Seventy-three articles were included (43 for periodontitis, 30 for caries). …	1	2	2	4	4			1	2	200	201	United Kingdom	Newcastle University - UK; Newcastle University - UK; RWTH Aachen University; RWTH Aachen University Hospital; Newcastle University - UK	philip.preshaw@newcastle.ac.uk; gconrads@ukaachen.de				104	33	34	WILEY	HOBOKEN	0303-6979	1600-051X	2017	10.1111/jcpe.12675	http://dx.doi.org/10.1111/jcpe.12675	25	Dentistry, Oral Surgery & Medicine	Dentistry, Oral Surgery & Medicine	Green Submitted
Castro, AB; Meschi, N; Temmerman, A; Pinto, N; Lambrechts, P; Teughels, W; Quirynen, M	Regenerative potential of leucocyte- and platelet-rich fibrin. Part B: sinus floor elevation, alveolar ridge preservation and implant therapy. A systematic review	JOURNAL OF CLINICAL PERIODONTOLOGY	Aim: To analyse the effect of leucocyte-and platelet-rich fibrin (L-PRF) on bone regeneration procedures and osseointegration. Materials and Methods: An electronic and hand search was conducted in three databases (MEDLINE, EMBASE and Cochrane). Only randomized clinical trials, written in English where L-PRF was applied in bone regeneration and implant procedures, were selected. No follow-up restr…	1	1	2	3	English			1	1	200	185	Belgium	KU Leuven; University Hospital Leuven; KU Leuven; University Hospital Leuven; Universidad de los Andes - Chile	anabelen.castrosarda@kuleuven.be				42	91	97	WILEY	HOBOKEN	0303-6979	1600-051X	2017	10.1111/jcpe.12658	http://dx.doi.org/10.1111/jcpe.12658	10	Dentistry, Oral Surgery & Medicine	Dentistry, Oral Surgery & Medicine	Green Published, hybrid
Dal Pra, KJ; Lemos, CAA; Okamoto, R; Soubhia, AMP; Pellizzer, EP	Efficacy of the C-terminal telopeptide test in predicting the development of bisphosphonate-related osteonecrosis of the jaw: a systematic review	INTERNATIONAL JOURNAL OF ORAL AND MAXILLOFACIAL SURGERY	This systematic review evaluated the efficacy of the morning fasting serum C-terminal telopeptide (CTX) test in predicting the development of bisphosphonate-related osteonecrosis of the jaw (BRONJ). A comprehensive search of studies published up to March 2016, and listed in the PubMed/MEDLINE, Web of Science, and Cochrane Library databases, was performed in accordance with the Preferred Reporting…	2	1	2	4	4			1	2	200	189	Brazil	Universidade Estadual Paulista; Universidade Estadual Paulista; Universidade Estadual Paulista	k.dalpra@hotmail.com				38	16	17	CHURCHILL LIVINGSTONE	EDINBURGH	0901-5027	1399-0020	2017	10.1016/j.ijom.2016.10.009	http://dx.doi.org/10.1016/j.ijom.2016.10.009	6	Dentistry, Oral Surgery & Medicine; Surgery	Dentistry, Oral Surgery & Medicine; Surgery	Green Published
Varela-Centelles, P; Lopez-Cedrun, JL; Fernandez-Sanroman, J; Seoane-Romero, JM; de Melo, NS; Alvarez-Novoa, P; Gomez, I; Seoane, J	Key points and time intervals for early diagnosis in symptomatic oral cancer: a systematic review	INTERNATIONAL JOURNAL OF ORAL AND MAXILLOFACIAL SURGERY	The aim of this study was to identify key points and time intervals in the patient pathway to the diagnosis of oral cancer, from the detection of a bodily change to the start of treatment. A systematic search of three databases was performed by two researchers independently. Articles reporting original data on patients with symptomatic primary oral or oropharyngeal squamous cell carcinoma that wa…	2	2	2	4	4			1	2	200	213	Spain	Hospital Universitario Lucus Augusti-Lugo; Universidade de Santiago de Compostela; Complejo Hospitalario Universitario A Coruna; Universidade da Coruna; Universidade de Brasilia	juanmanuel.seoane@usc.es	Spanish National RDI Programme [PI14/01446]; ISCIII-Subdireccion General de Evaluation y Fomento de la Investigation; European Regional Development Fund (ERDF)	Spanish National RDI Programme; ISCIII-Subdireccion General de Evaluation y Fomento de la Investigation; European Regional Development Fund (ERDF)(European Commission)	This work was supported by the research project PI14/01446 of the Spanish National R&D&I Programme 2013-2016 and was co-funded by the ISCIII-Subdireccion General de Evaluation y Fomento de la Investigation and the European Regional Development Fund (ERDF). The role of the funding source was limited to covering the expenses of this investigation.	95	24	24	CHURCHILL LIVINGSTONE	EDINBURGH	0901-5027	1399-0020	2017	10.1016/j.ijom.2016.09.017	http://dx.doi.org/10.1016/j.ijom.2016.09.017	10	Dentistry, Oral Surgery & Medicine; Surgery	Dentistry, Oral Surgery & Medicine; Surgery
Astramskaite, I; Poskevicius, L; Juodzbalys, G	Factors determining tooth extraction anxiety and fear in adult dental patients: a systematic review	INTERNATIONAL JOURNAL OF ORAL AND MAXILLOFACIAL SURGERY	The aim of this study was to review previous studies and to identify reliable factors determining anxiety in adult patients undergoing tooth extraction procedures. An electronic literature search was conducted of the MEDLINE, ScienceDirect, SpringerLink, and Wiley Online Library databases covering the period January 2005 to May 2015. Sequential screening was performed at the title/abstract and fu…	2	2	2	4	4			1	1	200	236	Lithuania	Lithuanian University of Health Sciences	inesa.astr@gmail.com				50	24	27	CHURCHILL LIVINGSTONE	EDINBURGH	0901-5027	1399-0020	2016	10.1016/j.ijom.2016.06.019	http://dx.doi.org/10.1016/j.ijom.2016.06.019	14	Dentistry, Oral Surgery & Medicine; Surgery	Dentistry, Oral Surgery & Medicine; Surgery
Valkenburg, C; Slot, DE; Bakker, EWP; Van der Weijden, FA	Does dentifrice use help to remove plaque? A systematic review	JOURNAL OF CLINICAL PERIODONTOLOGY	Aims: The aim of this systematic review was to establish the efficacy of brushing with and without a dentifrice for dental plaque removal. Materials and Methods: MEDLINE-PubMed, Cochrane-CENTRAL, EMBASE and other electronic databases were searched. The inclusion criteria were randomized controlled trials and controlled clinical trials and subjects >= 18 years of age with good general health. Stud…	1	1	1	4	4			1	1	200	225	Netherlands	Academic Center for Dentistry Amsterdam; University of Amsterdam; Vrije Universiteit Amsterdam; Academic Center for Dentistry Amsterdam; Vrije Universiteit Amsterdam; University of Amsterdam; Academic Medical Center Amsterdam	ga.vd.weijden@acta.nl	Colgate; Dentaid; GABA; Lactona; Oral-B; Procter Gamble; Sara Lee; Sunstar; Unilever	Colgate; Dentaid; GABA; Lactona; Oral-B; Procter Gamble(Procter & Gamble); Sara Lee; Sunstar; Unilever(Unilever)	Van der Weijden, Slot and their research team at ACTA have previously received either external advisor fees, lecturer fees or research grants from toothbrush and dentifrice manufacturers. Those manufacturers included Colgate, Dentaid, GABA, Lactona, Oral-B, Procter & Gamble, Sara Lee, Sunstar and Unilever.	55	26	26	WILEY	HOBOKEN	0303-6979	1600-051X	2016	10.1111/jcpe.12615	http://dx.doi.org/10.1111/jcpe.12615	9	Dentistry, Oral Surgery & Medicine	Dentistry, Oral Surgery & Medicine
Escribano, M; Figuero, E; Martin, C; Tobias, A; Serrano, J; Roldan, S; Herrera, D	Efficacy of adjunctive anti-plaque chemical agents: a systematic review and network meta-analyses of the Turesky modification of the Quigley and Hein plaque index	JOURNAL OF CLINICAL PERIODONTOLOGY	Aim: The aim of this systematic review and network meta-analysis (NMA) was to compare the efficacy of different anti-plaque chemical agents, in 6-month, home-use, randomized clinical trials (RCTs), in terms of plaque index (PlI) changes. Material and Methods: RCTs assessing PlI were identified, screened, and evaluated for inclusion. Relevant information was extracted, and quality and risk of bias…	1	1	1	4	4			1	1	200	197	Spain	Complutense University of Madrid; Consejo Superior de Investigaciones Cientificas (CSIC); CSIC - Centro de Investigacion y Desarrollo Pascual Vila (CID-CSIC); CSIC - Instituto de Diagnostico Ambiental y Estudios del Agua (IDAEA)	davidher@ucm.es	ETEP (Etiology and Therapy of Periodontal Diseases) Research Group, University Complutense, Madrid, Spain	ETEP (Etiology and Therapy of Periodontal Diseases) Research Group, University Complutense, Madrid, Spain	This work was self-funded by the ETEP (Etiology and Therapy of Periodontal Diseases) Research Group, University Complutense, Madrid, Spain.	106	36	37	WILEY	HOBOKEN	0303-6979	1600-051X	2016	10.1111/jcpe.12616	http://dx.doi.org/10.1111/jcpe.12616	15	Dentistry, Oral Surgery & Medicine	Dentistry, Oral Surgery & Medicine
Pilalas, I; Tsalikis, L; Tatakis, DN	Pre-restorative crown lengthening surgery outcomes: a systematic review	JOURNAL OF CLINICAL PERIODONTOLOGY	Background: Pre-restorative crown lengthening surgery (CLS) is a common periodontal procedure, for which systematic reviews are lacking. This systematic review aimed to assess outcomes of CLS performed for restorative reasons. Methods: Databases (MEDLINE, Scopus, OpenGrey) were searched up to January 2016 for clinical/animal trials on CLS for restorative reasons with 6-month follow-up. Primary ou…	1	1	2	4	4			1	1	200	197	Greek	Aristotle University of Thessaloniki; University System of Ohio; Ohio State University	tsalikis@dent.auth.gr				63	32	36	WILEY	HOBOKEN	0303-6979	1600-051X	2016	10.1111/jcpe.12617	http://dx.doi.org/10.1111/jcpe.12617	15	Dentistry, Oral Surgery & Medicine	Dentistry, Oral Surgery & Medicine
Wu, J; Li, B; Lin, X	Histological outcomes of sinus augmentation for dental implants with calcium phosphate or deproteinized bovine bone: a systematic review and meta-analysis	INTERNATIONAL JOURNAL OF ORAL AND MAXILLOFACIAL SURGERY	This study compared the histological outcomes of deproteinized bovine bone (DBB) and technically derived calcium phosphate for sinus floor augmentation. MEDLEVE, PubMed, Cochrane, EMBASE, and Google Scholar databases were searched until April 2015 with the following key words: dental implants, augmentation/augmented, calcium phosphate/ceramic/tricalcium phosphate, bovine bone/Bio-Oss, deproteiniz…	2	1	1	4	4			1	1	200	215	China	Zhejiang University	wujianchao555@163.com	Zhejiang Provincial Natural Science Foundation of China [LY13C100002]	Zhejiang Provincial Natural Science Foundation of China(Natural Science Foundation of Zhejiang Province)	The study was funded by Zhejiang Provincial Natural Science Foundation of China (No. LY13C100002). The sponsor had no involvement in the study.	34	20	20	CHURCHILL LIVINGSTONE	EDINBURGH	0901-5027	1399-0020	2016	10.1016/j.ijom.2016.04.020	http://dx.doi.org/10.1016/j.ijom.2016.04.020	7	Dentistry, Oral Surgery & Medicine; Surgery	Dentistry, Oral Surgery & Medicine; Surgery
Badenoch-Jones, EK; Lincoln, T	Palatal injection for removal of maxillary teeth: is it required? A systematic review	INTERNATIONAL JOURNAL OF ORAL AND MAXILLOFACIAL SURGERY	There is a growing body of work examining whether a palatal injection is necessary for the extraction of maxillary teeth with contemporary local anaesthetics. The available literature was reviewed systematically by conducting a search of the PubMed, EMBASE, and Cochrane CENTRAL databases for trials examining outcomes of maxillary tooth extraction where buccal injection of local anaesthetic only w…	2	1	2	4	4			1	1	200	204	Australia	University of Queensland	emma.badenochjones@uqconnect.edu.au				15	8	8	CHURCHILL LIVINGSTONE	EDINBURGH	0901-5027	1399-0020	2016	10.1016/j.ijom.2016.05.005	http://dx.doi.org/10.1016/j.ijom.2016.05.005	10	Dentistry, Oral Surgery & Medicine; Surgery	Dentistry, Oral Surgery & Medicine; Surgery
Wambier, LM; de Geus, JL; Chibinski, ACR; Wambier, DS; Rego, RO; Loguercio, AD; Reis, A	Intra-pocket anaesthesia and pain during probing, scaling and root planing: a systematic review and meta-analysis	JOURNAL OF CLINICAL PERIODONTOLOGY	AimA systematic review/meta-analysis was performed to evaluate pain during probing, scaling and root planing using intra-pocket anaesthesia versus placebo in adult patients. MethodsA search was performed in PubMed, Scopus, Web of Science, Latin American and Caribbean Health Sciences Literature database, Brazilian Library in Dentistry, Cochrane Library and Grey literature. IADR abstracts, unpublis…	1	1	1	4	4			1	1	200	219	Brazil	Universidade Estadual de Ponta Grossa; Universidade Federal do Ceara	reis_ale@hotmail.com	National Council for Scientific and Technological Development from the Brazilian Government [304105/2013-9, 305588/2014-1]	National Council for Scientific and Technological Development from the Brazilian Government	This study was partially supported by National Council for Scientific and Technological Development from the Brazilian Government, under grants 304105/2013-9 and 305588/2014-1.	60	14	14	WILEY	HOBOKEN	0303-6979	1600-051X	2016	10.1111/jcpe.12565	http://dx.doi.org/10.1111/jcpe.12565	13	Dentistry, Oral Surgery & Medicine	Dentistry, Oral Surgery & Medicine
Wang, Y; He, J; Decker, AM; Hu, JC; Zou, D	Clinical outcomes of implant therapy in ectodermal dysplasia patients: a systematic review	INTERNATIONAL JOURNAL OF ORAL AND MAXILLOFACIAL SURGERY	The purpose of this review was to determine the outcome of oral function reconstruction in ectodermal dysplasia (ED) patients who have received dental implant therapy. A search was made of the PubMed and Web of Science databases; key words used were (ectodermal dysplasia) AND (implant OR implants), with supplementary retrieval key words dental implant, zygomatic implant, anodontia, and edentulous…	2	1	2	4	4	3	English	1	2	200	206	China	Anhui Medical University; University of Michigan System; University of Michigan; University of Michigan System; University of Michigan	zdhyy@ahmu.edu.cn	National Natural Science Foundation of China [31370983]; Anhui Province Funds for Distinguished Young Scientists [1508085J08]; NIH [T32DE007057]; Young Top-Notch Talent Support Scheme from Anhui Medical University	National Natural Science Foundation of China(National Natural Science Foundation of China (NSFC)); Anhui Province Funds for Distinguished Young Scientists; NIH(United States Department of Health & Human ServicesNational Institutes of Health (NIH) - USA); Young Top-Notch Talent Support Scheme from Anhui Medical University	Funding was obtained from the National Natural Science Foundation of China (31370983), Anhui Province Funds for Distinguished Young Scientists (1508085J08), NIH T32DE007057, and the Young Top-Notch Talent Support Scheme from Anhui Medical University.	65	32	35	CHURCHILL LIVINGSTONE	EDINBURGH	0901-5027	1399-0020	2016	10.1016/j.ijom.2016.03.011	http://dx.doi.org/10.1016/j.ijom.2016.03.011	9	Dentistry, Oral Surgery & Medicine; Surgery	Dentistry, Oral Surgery & Medicine; Surgery
Bohner, LOL; Neto, PT; Ahmed, AS; Mori, M; Lagana, DC; Sesma, N	CERECChairisde System to Register and Design the Occlusion in Restorative Dentistry: A Systematic Literature Review	JOURNAL OF ESTHETIC AND RESTORATIVE DENTISTRY	Objective: I he aim of this review was to update the literature with regard to the digital methods available by CEREC Chairside system to register and design the occlusion, to reporttheir efficacy and technical innovations in the field of Restorative Dentistry. A search strategy was performed using the key-words: 'virtual articulator:' or 'CAD-CAM and occlusal recording:' or 'CAD-CAM and occlusio…	1	1	2	4	4			1	1	200	185	Brazil	Universidade de Sao Paulo; McGill University	lauren@usp.br				33	14	15	WILEY	HOBOKEN	1496-4155	1708-8240	2016			13	Dentistry, Oral Surgery & Medicine	Dentistry, Oral Surgery & Medicine
Altuna, P; Lucas-Taule, E; Gargallo-Aibiol, J; Figueras-Alvarez, O; Hernandez-Alfaro, F; Nart, J	Clinical evidence on titanium-zirconium dental implants: a systematic review and meta-analysis	INTERNATIONAL JOURNAL OF ORAL AND MAXILLOFACIAL SURGERY	The use of titanium implants is well documented and they have high survival and success rates. However, when used as reduced-diameter implants, the risk of fracture is increased. Narrow diameter implants (NDIs) of titanium-zirconium (Ti-Zr) alloy have recently been developed (Roxolid; Institut Straumann AG). Ti-Zr alloys (two highly biocompatible materials) demonstrate higher tensile strength tha…	2	2	1	3	English			1	2	200	205	Spain	Universitat Internacional de Catalunya (UIC); Universitat Internacional de Catalunya (UIC); Universitat Internacional de Catalunya (UIC)	altuna@uic.es				73	54	56	CHURCHILL LIVINGSTONE	EDINBURGH	0901-5027	1399-0020	2016	10.1016/j.ijom.2016.01.004	http://dx.doi.org/10.1016/j.ijom.2016.01.004	9	Dentistry, Oral Surgery & Medicine; Surgery	Dentistry, Oral Surgery & Medicine; Surgery
de Lima, CL; Acevedo, AC; Grisi, DC; Taba, M; Guerra, E; Canto, GD	Host-derived salivary biomarkers in diagnosing periodontal disease: systematic review and meta-analysis	JOURNAL OF CLINICAL PERIODONTOLOGY	Aim: To systematically evaluate the accuracy of host-derived salivary biomarkers in the diagnosis of periodontal disease based on the given sensitivity and specificity information. Materials and Methods: Studies were eligible for inclusion if they had compared the diagnostic application of salivary biomarkers with clinical examination of periodontal disease. A detailed search was performed in fiv…	1	2	1	1	1			1	2	200	206	Brazil	Universidade de Brasilia; Universidade de Brasilia; Universidade de Sao Paulo; Universidade Federal de Santa Catarina (UFSC); University of Alberta	graziela.canto@ufsc.br				46	34	34	WILEY	HOBOKEN	0303-6979	1600-051X	2016	10.1111/jcpe.12538	http://dx.doi.org/10.1111/jcpe.12538	11	Dentistry, Oral Surgery & Medicine	Dentistry, Oral Surgery & Medicine
Martin-Cabezas, R; Davideau, JL; Tenenbaum, H; Huck, O	Clinical efficacy of probiotics as an adjunctive therapy to non-surgical periodontal treatment of chronic periodontitis: a systematic review and meta-analysis	JOURNAL OF CLINICAL PERIODONTOLOGY	Focused question: What is the clinical influence of probiotics as an adjunctive therapy of scaling and root planing (SRP) when compared with SRP alone or in combination with placebo in the treatment of chronic periodontitis (CP). Methods: Electronic databases were searched up to July 2015. Randomized controlled trials (RCTs) comparing SRP + probiotic versus SRP were included. PPD reduction and CA…	2	1	1	4	4			1	1	200	210	France	UDICE-French Research Universities; Universites de Strasbourg Etablissements Associes; Universite de Strasbourg; Institut National de la Sante et de la Recherche Medicale (Inserm)	huck.olivier@gmail.com				36	100	109	WILEY	HOBOKEN	0303-6979	1600-051X	2016	10.1111/jcpe.12545	http://dx.doi.org/10.1111/jcpe.12545	11	Dentistry, Oral Surgery & Medicine	Dentistry, Oral Surgery & Medicine
Christovam, IO; Lisboa, CO; Ferreira, DMTP; Cury-Saramago, AA; Mattos, CT	Upper airway dimensions in patients undergoing orthognathic surgery: a systematic review and meta-analysis	INTERNATIONAL JOURNAL OF ORAL AND MAXILLOFACIAL SURGERY	The objective of this systematic review was to evaluate the effect of different types of orthognathic surgery on the dimensions of the upper airways assessed using three-dimensional images. An electronic search was performed in Cochrane Library, Medline, Scopus, VHL, Web of Science, and the System for Information on Grey Literature in Europe, ending January 2015. Inclusion criteria encompassed cl…	2	1	1	4	4			1	1	200	200	Brazil	Universidade Federal Fluminense; Universidade Federal do Rio de Janeiro	claudiatrindademattos@gmail.com				56	40	40	CHURCHILL LIVINGSTONE	EDINBURGH	0901-5027	1399-0020	2016	10.1016/j.ijom.2015.10.018	http://dx.doi.org/10.1016/j.ijom.2015.10.018	12	Dentistry, Oral Surgery & Medicine; Surgery	Dentistry, Oral Surgery & Medicine; Surgery
Borba, AM; Borges, AH; Ce, PS; Venturi, BA; Naclerio-Homem, MG; Miloro, M	Mandible-first sequence in bimaxillary orthognathic surgery: a systematic review	INTERNATIONAL JOURNAL OF ORAL AND MAXILLOFACIAL SURGERY	The sequencing of bimaxillary orthognathic surgery remains controversial, although the traditional maxilla-first approach is performed routinely. The goal of this study was to present a systematic review of the mandible-first sequence in bimaxillary orthognathic surgery, to provide data that may assist in the decision as to which jaw should undergo osteotomy first in bimaxillary orthognathic surg…	2	1	2	3	English	3	English	1	2	200	200	Brazil	Universidade de Cuiaba; Universidade de Sao Paulo; University of Illinois System; University of Illinois Chicago; University of Illinois Chicago Hospital; Faculdade Sao Leopoldo Mandic	alex80@terra.com.br				16	24	25	CHURCHILL LIVINGSTONE	EDINBURGH	0901-5027	1399-0020	2016	10.1016/j.ijom.2015.10.008	http://dx.doi.org/10.1016/j.ijom.2015.10.008	4	Dentistry, Oral Surgery & Medicine; Surgery	Dentistry, Oral Surgery & Medicine; Surgery
Buset, SL; Walter, C; Friedmann, A; Weiger, R; Borgnakke, WS; Zitzmann, NU	Are periodontal diseases really silent? A systematic review of their effect on quality of life	JOURNAL OF CLINICAL PERIODONTOLOGY	AimPeriodontal diseases (PDs) may play an important role in the effect oral health status has on a person's quality of life (QoL). The objective was to investigate the influence of PDs (gingivitis and periodontitis) on oral health-related QoL (OHRQoL) by systematically reviewing the literature. Materials and MethodsStudies using clinical periodontal examinations and validated survey instruments w…	1	2	2	4	4			1	2	200	174	Switzerland	University of Basel; University of Michigan System; University of Michigan	n.zitzmann@unibas.ch				78	172	174	WILEY	HOBOKEN	0303-6979	1600-051X	2016	10.1111/jcpe.12517	http://dx.doi.org/10.1111/jcpe.12517	12	Dentistry, Oral Surgery & Medicine	Dentistry, Oral Surgery & Medicine	Green Published
Schwarz, F; Becker, K; Renvert, S	Efficacy of air polishing for the non-surgical treatment of peri-implant diseases: a systematic review	JOURNAL OF CLINICAL PERIODONTOLOGY	Focused Question: In patients suffering from peri-implant diseases, what is the efficacy of air polishing on changing signs of inflammation compared with control treatments (i.e. alternative measures for plaque removal with or without adjunctive antiseptic and/or antibiotic therapy)? Material & Methods: After electronic database and hand search, 10 full-text articles were independently screened b…	1	1	2	4	4			1	2	200	205	Germany	Heinrich Heine University Dusseldorf; Heinrich Heine University Dusseldorf Hospital; Heinrich Heine University Dusseldorf; Heinrich Heine University Dusseldorf Hospital; Kristianstad University; Blekinge Institute Technology; Trinity College Dublin	Kathrin.Becker@med.uni-duesseldorf.de	EMS, Nyon, Switzerland	EMS, Nyon, Switzerland	The authors have received unrestricted research grants from EMS, Nyon, Switzerland. There were no conflict of interests related to this systematic review. This systematic review was self-funded by the authors and their institutions.	32	56	64	WILEY	HOBOKEN	0303-6979	1600-051X	2015	10.1111/jcpe.12454	http://dx.doi.org/10.1111/jcpe.12454	9	Dentistry, Oral Surgery & Medicine	Dentistry, Oral Surgery & Medicine
Rabelo, CC; Feres, M; Goncalves, C; Figueiredo, LC; Faveri, M; Tu, YK; Chambrone, L	Systemic antibiotics in the treatment of aggressive periodontitis. A systematic review and a Bayesian Network meta-analysis	JOURNAL OF CLINICAL PERIODONTOLOGY	Aim: The aim of this study was to assess the effect of systemic antibiotic therapy on the treatment of aggressive periodontitis (AgP). Methods: This study was conducted and reported in accordance with the PRISMA statement. The MEDLINE, EMBASE and CENTRAL databases were searched up to June 2014 for randomized clinical trials comparing the treatment of subjects with AgP with either scaling and root…	1	1	1	4	4			1	2	200	197	Brazil	Universidade Federal de Juiz de Fora; Universidade Guarulhos; National Taiwan University; University of Iowa; Universidad El Bosque	leandro_chambrone@hotmail.com	Sao Paulo Research Foundation (FAPESP, Brazil) [2012/09645-1]; National Science Council in Taiwan [NSC101-2314B-002-197-MY2]	Sao Paulo Research Foundation (FAPESP, Brazil)(Fundacao de Amparo a Pesquisa do Estado de Sao Paulo (FAPESP)); National Science Council in Taiwan(Ministry of Science and Technology, Taiwan)	The study was supported by the research grants 2012/09645-1 from Sao Paulo Research Foundation (FAPESP, Brazil) and NSC101-2314B-002-197-MY2 from the National Science Council in Taiwan.	38	74	76	WILEY	HOBOKEN	0303-6979	1600-051X	2015	10.1111/jcpe.12427	http://dx.doi.org/10.1111/jcpe.12427	11	Dentistry, Oral Surgery & Medicine	Dentistry, Oral Surgery & Medicine
Needleman, I; Nibali, L; Di Iorio, A	Professional mechanical plaque removal for prevention of periodontal diseases in adults - systematic review update	JOURNAL OF CLINICAL PERIODONTOLOGY	AimTo update previous systematic review investigating effect of professional mechanical plaque removal (PMPR) on prevention of periodontal diseases. MethodsSearch for randomized controlled trials: 2004 to April 2014. Screening and data abstraction conducted independently/in duplicate and narrative synthesis. ResultsFrom 1655 titles and abstracts, 24 full-text articles screened and three new studi…	1	1	2	4	4	1	1	1	2	200	197	United Kingdom	University of London; University College London; University of London; University College London	i.needleman@ucl.ac.uk				39	45	47	WILEY	HOBOKEN	0303-6979	1600-051X	2015	10.1111/jcpe.12341	http://dx.doi.org/10.1111/jcpe.12341	24	Dentistry, Oral Surgery & Medicine	Dentistry, Oral Surgery & Medicine
Newton, JT; Asimakopoulou, K	Managing oral hygiene as a risk factor for periodontal disease: a systematic review of psychological approaches to behaviour change for improved plaque control in periodontal management	JOURNAL OF CLINICAL PERIODONTOLOGY	BackgroundPlaque control in patients with periodontal disease is critically dependent upon self-care through specific oral hygiene-related behaviours. ObjectivesTo determine the relationship between adherence to oral hygiene instructions in adult periodontal patients and psychological constructs. To determine the effect of interventions based on psychological constructs on oral health-related beh…	1	2	2	4	4			1	2	200	187	United Kingdom		tim.newton@kcl.ac.uk	Higher Education Funding Council, UK	Higher Education Funding Council, UK	The authors declare that they have no conflict of interests. The authors received no funding to undertake this systematic review. Both Professor Newton & Dr Asimakopoulou are employees of King's College London funded by the Higher Education Funding Council, UK.	60	80	82	WILEY	HOBOKEN	0303-6979	1600-051X	2015	10.1111/jcpe.12356	http://dx.doi.org/10.1111/jcpe.12356	11	Dentistry, Oral Surgery & Medicine	Dentistry, Oral Surgery & Medicine	Bronze
Ramseier, CA; Suvan, JE	Behaviour change counselling for tobacco use cessation and promotion of healthy lifestyles: a systematic review	JOURNAL OF CLINICAL PERIODONTOLOGY	AimTo systematically assess the efficacy of oral health behaviour change counselling for tobacco use cessation (TUC) and the promotion of healthy lifestyles. Materials and MethodsSystematic Reviews, Randomized (RCTs), and Controlled Clinical Trials (CCTs) were identified through an electronic search of four databases complemented by manual search. Identification, screening, eligibility and inclus…	1	1	2	4	4			1	1	200	187	Switzerland	University of Bern; University of London; University College London	christoph.ramseier@zmk.unibe.ch				93	37	37	WILEY	HOBOKEN	0303-6979	1600-051X	2015	10.1111/jcpe.12351	http://dx.doi.org/10.1111/jcpe.12351	12	Dentistry, Oral Surgery & Medicine	Dentistry, Oral Surgery & Medicine
Salvi, GE; Ramseier, CA	Efficacy of patient-administered mechanical and/or chemical plaque control p+B415rotocols in the management of peri-implant mucositis. A systematic review	JOURNAL OF CLINICAL PERIODONTOLOGY	AimTo systematically assess the efficacy of patient-administered mechanical and/or chemical plaque control protocols in the management of peri-implant mucositis (PM). Material and MethodsRandomized (RCTs) and Controlled Clinical Trials (CCTs) were identified through an electronic search of three databases complemented by manual search. Identification, screening, eligibility and inclusion of studi…	1	1	2	4	4			1	1	200	197	Switzerland	University of Bern	giovanni.salvi@zmk.unibe.ch				57	58	61	WILEY	HOBOKEN	0303-6979	1600-051X	2015	10.1111/jcpe.12321	http://dx.doi.org/10.1111/jcpe.12321	15	Dentistry, Oral Surgery & Medicine	Dentistry, Oral Surgery & Medicine
Slot, DE; De Geest, S; van der Weijden, FA; Quirynen, M	Treatment of oral malodour. Medium-term efficacy of mechanical and/or chemical agents: a systematic review	JOURNAL OF CLINICAL PERIODONTOLOGY	Focused questionWhat is the effect of a dentifrice (DF), a mouthwash (MW), tongue cleaning (TC), or any combination of these as adjunct to toothbrushing on intra-oral malodour and tongue coating as compared to toothbrushing alone in systemically healthy patients, when used for a minimum follow-up period of 2weeks? Material and MethodsThe MEDLINE-PubMed, Cochrane-CENTRAL and EMBASE databases were …	1	1	2	4	4			1	1	200	206	Netherlands	Academic Center for Dentistry Amsterdam; Vrije Universiteit Amsterdam; KU Leuven	d.slot@acta.nl	Procter Gamble; Colgate; GABA; Sara Lee; Dentaid; Lactona; Unilever	Procter Gamble(Procter & Gamble); Colgate; GABA; Sara Lee; Dentaid; Lactona; Unilever(Unilever)	Quirynen, Slot and Van der Weijden have formerly received either external advisor fees, lecturer fees or research grants from companies that produce oral malodour products. Among these were: Procter & Gamble, Colgate, GABA, Sara Lee, Dentaid, Lactona, and Unilever.	52	40	43	WILEY	HOBOKEN	0303-6979	1600-051X	2015	10.1111/jcpe.12378	http://dx.doi.org/10.1111/jcpe.12378	14	Dentistry, Oral Surgery & Medicine	Dentistry, Oral Surgery & Medicine	Green Accepted
Agbaje, JO; Salem, AS; Lambrichts, I; Jacobs, R; Politis, C	Systematic review of the incidence of inferior alveolar nerve injury in bilateral sagittal split osteotomy and the assessment of neurosensory disturbances	INTERNATIONAL JOURNAL OF ORAL AND MAXILLOFACIAL SURGERY	Extreme variation in the reported incidence of inferior alveolar nerve (IAN) disturbances suggests that neurosensory disturbances after orthognathic surgery have not been evaluated adequately. Here we review the reported incidence of IAN injury after orthognathic surgery and assess recently reported methods for evaluating sensory disturbances: A search was conducted of the English-language scient…	2	2	2	3	English			1	2	200	183	Belgium	KU Leuven; Egyptian Knowledge Bank (EKB); Mansoura University; Hasselt University	constantinus.politis@uzleuven.be				29	49	52	CHURCHILL LIVINGSTONE	EDINBURGH	0901-5027	1399-0020	2015	10.1016/j.ijom.2014.11.010	http://dx.doi.org/10.1016/j.ijom.2014.11.010	5	Dentistry, Oral Surgery & Medicine; Surgery	Dentistry, Oral Surgery & Medicine; Surgery	Green Published, hybrid
Derks, J; Tomasi, C	Peri-implant health and disease. A systematic review of current epidemiology	JOURNAL OF CLINICAL PERIODONTOLOGY	BackgroundTo develop preventive strategies addressing peri-implant diseases, athorough understanding of the epidemiology is required. AimThe aim was to systematically assess the scientific literature in order to evaluate the prevalence, extent and severity of peri-implant diseases. Material & MethodsData were extracted from identified studies. Meta-analyses for prevalence of peri-implant mucositi…	1	2	1	4	4			1	2	200	198	Sweden	University of Gothenburg	jan.derks@odontologi.gu.se				40	655	678	WILEY	HOBOKEN	0303-6979	1600-051X	2015	10.1111/jcpe.12334	http://dx.doi.org/10.1111/jcpe.12334	14	Dentistry, Oral Surgery & Medicine	Dentistry, Oral Surgery & Medicine
Haas, OL; Becker, OE; de Oliveira, RB	Computer-aided planning in orthognathic surgery-systematic review	INTERNATIONAL JOURNAL OF ORAL AND MAXILLOFACIAL SURGERY	The aim of this study was to conduct a systematic review to evaluate the accuracy and benefits of computer-aided planning in orthognathic surgery. The search was performed in PubMed, EMBASE, Cochrane Library, LILACS, and SciELO. The articles identified were assessed independently and in a blinded manner by two authors using selection criteria and eligibility criteria. The database search yielded …	2	1	2	4	4			1	2	200	199	Brazil	Pontificia Universidade Catolica Do Rio Grande Do Sul	olhj@hotmail.com				70	54	55	CHURCHILL LIVINGSTONE	EDINBURGH	0901-5027	1399-0020	2015	10.1016/j.ijom.2014.10.025	http://dx.doi.org/10.1016/j.ijom.2014.10.025	14	Dentistry, Oral Surgery & Medicine; Surgery	Dentistry, Oral Surgery & Medicine; Surgery
Moraschini, V; Poubel, LAD; Ferreira, VF; Barboza, EDP	Evaluation of survival and success rates of dental implants reported in longitudinal studies with a follow-up period of at least 10 years: a systematic review	INTERNATIONAL JOURNAL OF ORAL AND MAXILLOFACIAL SURGERY	The aim of this systematic review was to evaluate the survival and success rates of osseointegrated implants determined in longitudinal studies that conducted a follow-up of at least 10 years. A broad electronic search was conducted in MEDLINE/PubMed and the Cochrane Central Register of Controlled Trials (CENTRAL) for relevant publications in indexed journals, evaluating the clinical performance …	2	2	2	4	4			1	1	200	190	Brazil	Universidade Federal Fluminense; Universidade Federal Fluminense; Universidade do Estado do Rio de Janeiro	vittoriomf@terra.com.br				69	354	359	CHURCHILL LIVINGSTONE	EDINBURGH	0901-5027	1399-0020	2015	10.1016/j.ijom.2014.10.023	http://dx.doi.org/10.1016/j.ijom.2014.10.023	12	Dentistry, Oral Surgery & Medicine; Surgery	Dentistry, Oral Surgery & Medicine; Surgery
Sansare, K; Raghav, M; Mallya, SM; Karjodkar, F	Management-related outcomes and radiographic findings of idiopathic condylar resorption: a systematic review	INTERNATIONAL JOURNAL OF ORAL AND MAXILLOFACIAL SURGERY	Idiopathic condylar resorption (ICR) is progressive resorption of the condyle of unknown aetiology. There is no consensus on the approaches for diagnostic imaging and management of this disease. The objective of this systematic review was to examine the best practices for imaging and to appraise the success of surgical and non-surgical therapy of ICR. Eleven search engines were queried via explic…	2	1	2	4	4			1	2	200	206	USA (California)	University of California System; University of California Los Angeles	kaustubhsansare@yahoo.com				36	27	33	CHURCHILL LIVINGSTONE	EDINBURGH	0901-5027	1399-0020	2015	10.1016/j.ijom.2014.09.005	http://dx.doi.org/10.1016/j.ijom.2014.09.005	8	Dentistry, Oral Surgery & Medicine; Surgery	Dentistry, Oral Surgery & Medicine; Surgery
Lopes, LFDP; da Silva, VF; Santiago, JF; Panzarini, SR; Pellizzer, EP	Placement of dental implants in the maxillary tuberosity: a systematic review	INTERNATIONAL JOURNAL OF ORAL AND MAXILLOFACIAL SURGERY	The aim of this systematic review was to identify clinical studies on implants placed in the tuberosity region to determine the survival rate of these implants when compared to implants placed in other regions of the maxilla. A search for data published up until March 2014 was undertaken using the PubMed, Cochrane Library, Embase, and ScienceDirect databases. Eligible studies were selected accord…	2	1	2	4	4			1	2	200	189	Brazil	Universidade Estadual Paulista; Universidade Estadual Paulista	ed.pl@uol.com.br				55	21	24	CHURCHILL LIVINGSTONE	EDINBURGH	0901-5027	1399-0020	2015	10.1016/j.ijom.2014.08.005	http://dx.doi.org/10.1016/j.ijom.2014.08.005	10	Dentistry, Oral Surgery & Medicine; Surgery	Dentistry, Oral Surgery & Medicine; Surgery
Bae, JH; Kim, YK; Myung, SK	Desensitizing toothpaste versus placebo for dentin hypersensitivity: a systematic review and meta-analysis	JOURNAL OF CLINICAL PERIODONTOLOGY	AimThe aim is to assess the effect of desensitizing toothpaste on dentin hypersensitivity. MethodsWe searched PubMed, CENTRAL, and Embase on December 20, 2013. ResultsOut of the 626 articles searched, a total of 31 randomized controlled clinical trials were included. The Standardized mean differences (SMD) for potassium-containing toothpaste (n=8) was -1.28 (95% Confidence interval (CI) -2.05 to …	1	1	1	4	4			1	1	200	195	South Korea	Seoul National University (SNU); Seoul National University (SNU); National Cancer Center - Korea (NCC); National Cancer Center - Korea (NCC)	beigeh@snubh.org				60	49	53	WILEY	HOBOKEN	0303-6979	1600-051X	2015	10.1111/jcpe.12347	http://dx.doi.org/10.1111/jcpe.12347	11	Dentistry, Oral Surgery & Medicine	Dentistry, Oral Surgery & Medicine
Zhao, YH; Yin, YZ; Tao, L; Nie, P; Tang, YM; Zhu, M	Er:YAG laser versus scaling and root planing as alternative or adjuvant for chronic periodontitis treatment: a systematic review	JOURNAL OF CLINICAL PERIODONTOLOGY	AimTo perform a systematic review to evaluate the erbium-doped: yttrium, aluminium and garnet (Er:YAG) laser versus scaling and root planing (SRP) as alternative or adjuvant for chronic periodontitis treatment. Material and MethodsWe performed a literature search using six electronic databases and completed by manual searches up to July 2013. We conducted a meta-analysis as well as heterogeneity,…	1	1	1	4	4			1	1	200	200	China	Shanghai Jiao Tong University; Shanghai Jiao Tong University	zminnie@yahoo.com	Department of Oral and Cranio-Maxillofacial Science, Shanghai Ninth People's Hospital, College of Stomatology, Shanghai Jiao Tong University School of Medicine, Shanghai, China; Shanghai Key Laboratory of Stomatology, Shanghai, China	Department of Oral and Cranio-Maxillofacial Science, Shanghai Ninth People's Hospital, College of Stomatology, Shanghai Jiao Tong University School of Medicine, Shanghai, China; Shanghai Key Laboratory of Stomatology, Shanghai, China	We declare that we have no conflicts of interest. This work was self-funded by the Department of Oral and Cranio-Maxillofacial Science, Shanghai Ninth People's Hospital, College of Stomatology, Shanghai Jiao Tong University School of Medicine and Shanghai Key Laboratory of Stomatology, Shanghai, China.	38	42	45	WILEY	HOBOKEN	0303-6979	1600-051X	2014	10.1111/jcpe.12304	http://dx.doi.org/10.1111/jcpe.12304	11	Dentistry, Oral Surgery & Medicine	Dentistry, Oral Surgery & Medicine
Faggion, CM; Listl, S; Fruhauf, N; Chang, HJ; Tu, YK	A systematic review and Bayesian network meta-analysis of randomized clinical trials on non-surgical treatments for peri-implantitis	JOURNAL OF CLINICAL PERIODONTOLOGY	Background/AimIt remains unclear which type of non-surgical treatment is most appropriate as first-line intervention against peri-implantitis. This systematic review and Bayesian network meta-analysis aimed to compare the clinical effect of various non-surgical peri-implantitis therapies. MethodsThe PubMed, SCOPUS, CINAHL, DARE and Web of Knowledge databases were searched in duplicate for randomi…	1	1	1	4	4			1	1	200	201	Germany	University of Munster; Ruprecht Karls University Heidelberg; Max Planck Society; National Taiwan University	clovisfaggion@yahoo.com	National Science Council in Taiwan [101-2314-B-002-197-MY2]	National Science Council in Taiwan(Ministry of Science and Technology, Taiwan)	YKT is supported by a grant from the National Science Council in Taiwan ( Grant No. NSC 101-2314-B-002-197-MY2). All other authors were funded by their institutions for the purpose of this study.	42	59	60	WILEY	HOBOKEN	0303-6979	1600-051X	2014	10.1111/jcpe.12292	http://dx.doi.org/10.1111/jcpe.12292	11	Dentistry, Oral Surgery & Medicine	Dentistry, Oral Surgery & Medicine
Goiato, MC; dos Santos, DM; Santiago, JFJ; Moreno, A; Pellizzer, EP	Longevity of dental implants in type IV bone: a systematic review	INTERNATIONAL JOURNAL OF ORAL AND MAXILLOFACIAL SURGERY	Bone quality and quantity are important factors with regard to the survival rate of dental implants. The aim of this study was to conduct a systematic review of dental implants inserted in low-density bone and to determine the survival rate of dental implants with surface treatments over time. A systematic review of the literature was undertaken by two independent individuals; the Medline/PubMed …	2	1	2	4	4			1	2	200	196	Brazil	Universidade Estadual Paulista	goiato@foa.unesp.br				50	108	113	CHURCHILL LIVINGSTONE	EDINBURGH	0901-5027	1399-0020	2014	10.1016/j.ijom.2014.02.016	http://dx.doi.org/10.1016/j.ijom.2014.02.016	9	Dentistry, Oral Surgery & Medicine; Surgery	Dentistry, Oral Surgery & Medicine; Surgery
Slot, DE; Jorritsma, KH; Cobb, CM; Van der Weijden, FA	The effect of the thermal diode laser (wavelength 808-980 nm) in non-surgical periodontal therapy: a systematic review and meta-analysis	JOURNAL OF CLINICAL PERIODONTOLOGY	Focused question: What is the adjunctive effect of a diode laser (DL) following non-surgical periodontal debridement (SRP) during the initial phase of periodontal therapy on the clinical parameters of periodontal inflammation. Material and Methods: The MEDLINE-PubMed, Cochrane-Central Register of Controlled Trials and EMBASE databases were searched up to September 2013. Probing pocket depth (PPD)…	2	1	1	4	4	2	English, Dutch	1	2	200	231	Netherlands	Academic Center for Dentistry Amsterdam; Vrije Universiteit Amsterdam; University of Missouri System; University of Missouri Kansas City	d.slot@acta.nl				42	52	54	WILEY	HOBOKEN	0303-6979	1600-051X	2014	10.1111/jcpe.12233	http://dx.doi.org/10.1111/jcpe.12233	12	Dentistry, Oral Surgery & Medicine	Dentistry, Oral Surgery & Medicine
Oomens, MAEM; Verlinden, CRA; Goey, Y; Forouzanfar, T	Prescribing antibiotic prophylaxis in orthognathic surgery: a systematic review	INTERNATIONAL JOURNAL OF ORAL AND MAXILLOFACIAL SURGERY	There is no consensus on the use of antibiotic prophylaxis in orthognathic surgery to prevent infections. A systematic review of randomized controlled trials investigating the efficacy of antibiotic prophylaxis was performed to make evidence-based recommendations. A search of Embase, Ovid Medline, and Cochrane databases (1966-November 2012) was conducted and the reference lists of articles identi…	2	1	2	4	4			1	2	200	198	Netherlands	Academic Center for Dentistry Amsterdam; Vrije Universiteit Amsterdam; VU UNIVERSITY MEDICAL CENTER	moomens@vumc.nl				25	29	29	CHURCHILL LIVINGSTONE	EDINBURGH	0901-5027	1399-0020	2014	10.1016/j.ijom.2014.01.012	http://dx.doi.org/10.1016/j.ijom.2014.01.012	7	Dentistry, Oral Surgery & Medicine; Surgery	Dentistry, Oral Surgery & Medicine; Surgery
Milinkovic, I; Cordaro, L	Are there specific indications for the different alveolar bone augmentation procedures for implant placement? A systematic review	INTERNATIONAL JOURNAL OF ORAL AND MAXILLOFACIAL SURGERY	Bone resorption following tooth loss often interferes with dental implant placement in a desired position, and requires additional bone augmentation procedures. Many techniques have been described to augment and reconstruct alveolar ridge width and height. The aim of this study was to systemically review whether there is evidence to provide indications for the various bone augmentation procedures…	2	1	2	4	4			1	1	200	346	United Kingdom	University College London Hospitals NHS Foundation Trust	iva.milinkovic@gmail.com				84	174	177	CHURCHILL LIVINGSTONE	EDINBURGH	0901-5027	1399-0020	2014	10.1016/j.ijom.2013.12.004	http://dx.doi.org/10.1016/j.ijom.2013.12.004	20	Dentistry, Oral Surgery & Medicine; Surgery	Dentistry, Oral Surgery & Medicine; Surgery
Thoma, DS; Buranawat, B; Haemmerle, CHF; Held, U; Jung, RE	Efficacy of soft tissue augmentation around dental implants and in partially edentulous areas: a systematic review	JOURNAL OF CLINICAL PERIODONTOLOGY	AimTo review the dental literature in terms of efficacy of soft tissue augmentation procedures around dental implants and in partially edentulous sites. MethodsA Medline search was performed for human studies augmenting keratinized mucosa (KM) and soft tissue volume around implants and in partially edentulous areas. Due to heterogeneity in between the studies, no meta-analyses could be performed.…	1	1	2	4	4			1	1	200	242	Switzerland	University of Zurich; University of Zurich; University Zurich Hospital	daniel.thoma@zzm.uzh.ch	Clinic of Fixed and Removable Prosthodontics and Dental Material Science, University of Zurich; Geistlich Pharma AG, Wolhusen, Switzerland	Clinic of Fixed and Removable Prosthodontics and Dental Material Science, University of Zurich; Geistlich Pharma AG, Wolhusen, Switzerland	This review was funded by the Clinic of Fixed and Removable Prosthodontics and Dental Material Science, University of Zurich. Dres. Hammerle, Jung and Thoma have received lecture fees from Geistlich Pharma AG, Wolhusen, Switzerland and are member (Jung, Thoma) of the Osteology Foundation Expert Council or president (Hammerle) of the Osteology Foundation. Other than mentioned, the authors do not r…	91	180	189	WILEY	HOBOKEN	0303-6979	1600-051X	2014	10.1111/jcpe.12220	http://dx.doi.org/10.1111/jcpe.12220	15	Dentistry, Oral Surgery & Medicine	Dentistry, Oral Surgery & Medicine	Green Accepted
Sonego, CL; Bobrowski, AN; Chagas, OL; Torriani, MA	Aesthetic and functional implications following rotation of the maxillomandibular complex in orthognathic surgery: a systematic review	INTERNATIONAL JOURNAL OF ORAL AND MAXILLOFACIAL SURGERY	The manipulation of the maxillomandibular complex (MMC) in orthognathic surgery has been used widely in the treatment of dentofacial deformities so as to optimize aesthetic and functional results, making these more stable in the long term. The aim of the present study was to perform a systematic literature review of the aesthetic and functional implications following rotation of the occlusal plan…	2	1	2	4	4			1	2	200	172	Brazil	Universidade Federal de Pelotas; Universidade Luterana do Brasil	camilasonego@gmail.com				23	33	33	CHURCHILL LIVINGSTONE	EDINBURGH	0901-5027	1399-0020	2014	10.1016/j.ijom.2013.07.738	http://dx.doi.org/10.1016/j.ijom.2013.07.738	6	Dentistry, Oral Surgery & Medicine; Surgery	Dentistry, Oral Surgery & Medicine; Surgery
Ata-Ali, J; Ala-Ali, F; Ata-Ali, F	Do antibiotics decrease implant failure and postoperative infections? A systematic review and meta-analysis	INTERNATIONAL JOURNAL OF ORAL AND MAXILLOFACIAL SURGERY	The purpose of this study was to systematically review and perform a comprehensive meta-analysis of the current literature to answer the following question: among patients receiving dental implants, does the use of antibiotics, when compared with a control group, reduce the frequency of implant failure and postoperative infection? A manual and electronic PubMed search of the literature was made t…	2	1	1	4	4			1	1	200	276	Spain	University of Valencia	javiataali@hotmail.com				32	50	55	CHURCHILL LIVINGSTONE	EDINBURGH	0901-5027	1399-0020	2014	10.1016/j.ijom.2013.05.019	http://dx.doi.org/10.1016/j.ijom.2013.05.019	7	Dentistry, Oral Surgery & Medicine; Surgery	Dentistry, Oral Surgery & Medicine; Surgery
Soh, CL; Narayanan, V	Quality of life assessment in patients with dentofacial deformity undergoing orthognathic surgery-A systematic review	INTERNATIONAL JOURNAL OF ORAL AND MAXILLOFACIAL SURGERY	The aim of this systematic review was to evaluate the benefits of orthognathic surgery to quality of life, the different motivations and perceptions of patients towards orthognathic surgery, and the various methods that have been used to analyze these changes, in patients who undergo orthognathic surgery for dentofacial deformities. A review of the literature was carried out, and articles publish…	2	2	2	4	4			1	2	200	149	India	Saveetha Institute of Medical & Technical Science	drclsoh@gmail.com				45	125	133	CHURCHILL LIVINGSTONE	EDINBURGH	0901-5027	1399-0020	2013	10.1016/j.ijom.2013.03.023	http://dx.doi.org/10.1016/j.ijom.2013.03.023	7	Dentistry, Oral Surgery & Medicine; Surgery	Dentistry, Oral Surgery & Medicine; Surgery
Clementini, M; Morlupi, A; Agrestini, C; Barlattani, A	Immediate versus delayed positioning of dental implants in guided bone regeneration or onlay graft regenerated areas: a systematic review	INTERNATIONAL JOURNAL OF ORAL AND MAXILLOFACIAL SURGERY	The aim of this study was to compare success rates in immediate and delayed dental implant placement following guided bone regeneration or onlay bone block ridge augmentation. A systematic review of all studies on this topic was performed. For inclusion, studies had to involve at least five patients, report specific success criteria, and have a minimum follow-up period of 6 months. Studies report…	2	1	2	4	4			1	2	200	197	Italy	University of Rome Tor Vergata	mclementini@me.com				59	35	36	CHURCHILL LIVINGSTONE	EDINBURGH	0901-5027	1399-0020	2013	10.1016/j.ijom.2013.01.018	http://dx.doi.org/10.1016/j.ijom.2013.01.018	8	Dentistry, Oral Surgery & Medicine; Surgery	Dentistry, Oral Surgery & Medicine; Surgery
Schmidt, JC; Sahrmann, P; Weiger, R; Schmidlin, PR; Walter, C	Biologic width dimensions - a systematic review	JOURNAL OF CLINICAL PERIODONTOLOGY	Background Consideration of the biologic width in restorative dentistry seems to be important for maintaining periodontal health. Objective To evaluate the dimensions of the biologic width in humans. Materials and Methods A systematic literature search was performed for publications published by 28 September 2012 using five different electronic databases; this search was complemented by a manual …	1	2	2	4	4			1	2	200	198	Switzerland	University of Basel; University of Zurich	clemens.walter@unibas.ch				49	64	68	WILEY	HOBOKEN	0303-6979	1600-051X	2013	10.1111/jcpe.12078	http://dx.doi.org/10.1111/jcpe.12078	12	Dentistry, Oral Surgery & Medicine	Dentistry, Oral Surgery & Medicine
Sgolastra, F; Petrucci, A; Severino, M; Graziani, F; Gatto, R; Monaco, A	Adjunctive photodynamic therapy to non-surgical treatment of chronic periodontitis: a systematic review and meta-analysis	JOURNAL OF CLINICAL PERIODONTOLOGY	Aim To investigate the efficacy of antimicrobial photodynamic therapy (aPDT) adjunctive to scaling root planing (SRP) in patients with chronic periodontitis. Methods A meta-analysis was conducted according to the PRISMA statement and Cochrane Collaboration recommendations. Two independent reviewers performed an extensive literature search and manual search on seven databases. Mean differences (MD…	1	1	1	4	4			1	1	200	195	Italy	University of L'Aquila	fabrizio.sgolastra@gmail.com	Department of Life, Health and Environmental Sciences, School of Dentistry, University of L'Aquila, L'Aquila, Italy	Department of Life, Health and Environmental Sciences, School of Dentistry, University of L'Aquila, L'Aquila, Italy	The authors declare that they have no conflicts of interest. The study was self-funded by the Department of Life, Health and Environmental Sciences, School of Dentistry, University of L'Aquila, L'Aquila, Italy.	46	82	85	WILEY	HOBOKEN	0303-6979	1600-051X	2013	10.1111/jcpe.12094	http://dx.doi.org/10.1111/jcpe.12094	13	Dentistry, Oral Surgery & Medicine	Dentistry, Oral Surgery & Medicine
Borgnakke, WS; Ylostalo, PV; Taylor, GW; Genco, RJ	Effect of periodontal disease on diabetes: systematic review of epidemiologic observational evidence	JOURNAL OF CLINICAL PERIODONTOLOGY	Background Periodontal disease and diabetes mellitus are common, chronic diseases worldwide. Epidemiologic and biologic evidence suggest periodontal disease may affect diabetes. Objective To systematically review non-experimental, epidemiologic evidence for effects of periodontal disease on diabetes control, complications and incidence. Data sources Electronic bibliographic databases, supplemente…	1	2	2	4	4			1	1	200	214	USA (Michigan)	University of Michigan System; University of Michigan; University of Oulu; Kuopio University Hospital; University of Eastern Finland; University of California System; University of California San Francisco; State University of New York (SUNY) System; State University of New York (SUNY) Buffalo; State University of New York (SUNY) System; State University of New York (SUNY) Buffalo; State Universi…	wsb@umich.edu	Colgate-Palmolive; American Academy of Periodontology	Colgate-Palmolive; American Academy of Periodontology	The authors declare no conflict of interest. The workshop was funded by an unrestricted educational grant from Colgate-Palmolive to the European Federation of Periodontology and the American Academy of Periodontology.	56	317	327	WILEY	HOBOKEN	0303-6979	1600-051X	2013	10.1111/jcpe.12080	http://dx.doi.org/10.1111/jcpe.12080	18	Dentistry, Oral Surgery & Medicine	Dentistry, Oral Surgery & Medicine	Green Published
Ide, M; Papapanou, PN	Epidemiology of association between maternal periodontal disease and adverse pregnancy outcomes systematic review	JOURNAL OF CLINICAL PERIODONTOLOGY	Background and objectives There is still debate regarding potential relationships between maternal periodontitis during pregnancy and adverse pregnancy outcomes. The aim of this systematic review was to synthesize the available epidemiological evidence on this association. Data sources Combined electronic and hand search of MEDLINE, EMBASE, WEB OF SCIENCE and Cochrane Central Register databases. …	1	2	2	1	1			1	1	200	358	United Kingdom	University of London; King's College London; Columbia University	mark.ide@kcl.ac.uk	Colgate-Palmolive; American Academy of Periodontology	Colgate-Palmolive; American Academy of Periodontology	The authors declare no conflict of interest. The workshop was funded by an unrestricted educational grant from Colgate-Palmolive to the European Federation of Periodontology and the American Academy of Periodontology.	65	206	212	WILEY	HOBOKEN	0303-6979	1600-051X	2013	10.1111/jcpe.12063	http://dx.doi.org/10.1111/jcpe.12063	14	Dentistry, Oral Surgery & Medicine	Dentistry, Oral Surgery & Medicine	Bronze
de Waal, YCM; van Winkelhoff, AJ; Meijer, HJA; Raghoebar, GM; Winkel, EG	Differences in peri-implant conditions between fully and partially edentulous subjects: a systematic review	JOURNAL OF CLINICAL PERIODONTOLOGY	Aim The aim of this study was to compare peri-implant conditions between fully edentulous (FES) and partially edentulous subjects (PES). Material and methods A systematic review was conducted. The MEDLINE, EMBASE and COCHRANE databases were searched for publications up to January 1st 2012. Studies reporting on the bleeding tendency of the peri-implant mucosa and/or studies reporting on the preval…	1	2	2	4	4			1	2	200	201	Netherlands	University of Groningen; University of Groningen; University of Groningen	y.c.m.de.waal@umcg.nl				50	35	35	WILEY	HOBOKEN	0303-6979	1600-051X	2013	10.1111/jcpe.12013	http://dx.doi.org/10.1111/jcpe.12013	21	Dentistry, Oral Surgery & Medicine	Dentistry, Oral Surgery & Medicine
de Brandao, ML; Vettore, MV; Vidigal, GM	Peri-implant bone loss in cement- and screw-retained prostheses: Systematic review and meta-analysis	JOURNAL OF CLINICAL PERIODONTOLOGY	Aim The aim of this systematic review and meta-analysis was to assess and compare peri-implant marginal bone loss in cement- and screw-retained prostheses. Material and Methods Electronic database and manual searches were undertaken to identify trials, prospective or retrospective studies reporting on radiographic marginal bone loss around dental implants restored with cement- and/or screw-retain…	1	1	1	4	4	3	English	1	2	200	156	Brazil	Universidade Federal do Rio de Janeiro; Universidade do Grande Rio	marcelolievore@hotmail.com				36	45	47	WILEY	HOBOKEN	0303-6979	1600-051X	2013	10.1111/jcpe.12041	http://dx.doi.org/10.1111/jcpe.12041	9	Dentistry, Oral Surgery & Medicine	Dentistry, Oral Surgery & Medicine
Tsui, WK; Chua, HDP; Cheung, LK	Bone anchor systems for orthodontic application: a systematic review	INTERNATIONAL JOURNAL OF ORAL AND MAXILLOFACIAL SURGERY	This systematic review was performed to investigate the usefulness and clinical effectiveness of skeletal anchorage devices to determine the most effective bone anchor system for orthodontic tooth movement. Literature on bone anchorage devices was selected from PubMed and the Cochrane Library from January 1966 to June 2010. 55 publications regarding miniplates, miniscrews, palatal implants and de…	2	2	2	4	4	2	English, Chinese	1	2	200	188	China	University of Hong Kong	lkcheung@hku.hk				85	49	53	CHURCHILL LIVINGSTONE	EDINBURGH	0901-5027	1399-0020	2012	10.1016/j.ijom.2012.05.011	http://dx.doi.org/10.1016/j.ijom.2012.05.011	12	Dentistry, Oral Surgery & Medicine; Surgery	Dentistry, Oral Surgery & Medicine; Surgery
Strydonck, DAC; Slot, DE; Van der Velden, U; Van der Weijden, F	Effect of a chlorhexidine mouthrinse on plaque, gingival inflammation and staining in gingivitis patients: a systematic review	JOURNAL OF CLINICAL PERIODONTOLOGY	Aim To systematically evaluate the efficacy of chlorhexidine (CHX) mouthrinses on plaque, gingival inflammation and staining in gingivitis patients. Material & Methods Medline, EMBASE and Cochrane Central Register of Controlled Trials were searched through April 2011. Randomized controlled clinical trials comparing CHX to placebo/control mouthrinses or oral hygiene (OH) =4 similar to weeks were i…	1	1	2	4	4			1	1	200	239	Netherlands	Academic Center for Dentistry Amsterdam; University of Amsterdam; Vrije Universiteit Amsterdam	d.v.strydonck@telenet.be	Academic Centre for Dentistry Amsterdam (ACTA)	Academic Centre for Dentistry Amsterdam (ACTA)	This study was self-funded by the authors and supported by their institution Academic Centre for Dentistry Amsterdam (ACTA).	100	187	197	WILEY	HOBOKEN	0303-6979	1600-051X	2012	10.1111/j.1600-051X.2012.01883.x	http://dx.doi.org/10.1111/j.1600-051X.2012.01883.x	14	Dentistry, Oral Surgery & Medicine	Dentistry, Oral Surgery & Medicine
Annibali, S; Bignozzi, I; Cristalli, MP; Graziani, F; La Monaca, G; Polimeni, A	Peri-implant marginal bone level: a systematic review and meta-analysis of studies comparing platform switching versus conventionally restored implants	JOURNAL OF CLINICAL PERIODONTOLOGY	Aim To systematically review the literature to compare implant survival (IS) and marginal bone loss (MBL) around platform-switched (PS) versus conventionally restored platform-matching dental implants. Material and Methods Randomized, controlled human clinical trials (RCTs) comparing IS and MBL in PS and conventionally restored implants, with 12 similar to months of follow-up and at least 10 impl…	1	1	1	4	4			1	1	200	213	Italy	Sapienza University Rome; University of Pisa	susanna.annibali@uniroma1.it				66	133	136	WILEY	HOBOKEN	0303-6979	1600-051X	2012	10.1111/j.1600-051X.2012.01930.x	http://dx.doi.org/10.1111/j.1600-051X.2012.01930.x	17	Dentistry, Oral Surgery & Medicine	Dentistry, Oral Surgery & Medicine
Shanbhag, S; Dahiya, M; Croucher, R	The impact of periodontal therapy on oral health-related quality of life in adults: a systematic review	JOURNAL OF CLINICAL PERIODONTOLOGY	Background Periodontal disease negatively affects oral health-related quality of life (OHRQoL). While there is sufficient evidence for the clinical efficacy of periodontal therapy, data on patient-based outcomes are limited. Objectives To systematically review the available evidence on the impact of periodontal therapy on OHRQoL in adults. Material & Methods MEDLINE, EMBASE, CENTRAL and LILACS we…	1	2	2	1	1			1	1	200	213	United Kingdom	University of London; Queen Mary University London	sidshanbhag@gmail.com				85	84	87	WILEY	HOBOKEN	0303-6979	1600-051X	2012	10.1111/j.1600-051X.2012.01910.x	http://dx.doi.org/10.1111/j.1600-051X.2012.01910.x	11	Dentistry, Oral Surgery & Medicine	Dentistry, Oral Surgery & Medicine
Pommer, B; Ulm, C; Lorenzoni, M; Palmer, R; Watzek, G; Zechner, W	Prevalence, location and morphology of maxillary sinus septa: systematic review and meta-analysis	JOURNAL OF CLINICAL PERIODONTOLOGY	Aim To gain further insights and resolve conflicting results in the literature regarding prevalence, predominant location and morphologic variability of maxillary sinus septa. Material and Methods Electronic and hand searching of English literature identified 33 investigations published from 1995 to 2011. Septa were defined as at least 24 mm in height. Results Septa were present in 28.4% of 8923 …	1	2	1	3	English			1	2	200	190	Austria	Medical University of Vienna; Medical University of Vienna; University of London; King's College London	bernhard.pommer@meduniwien.ac.at				43	66	72	WILEY	HOBOKEN	0303-6979	1600-051X	2012	10.1111/j.1600-051X.2012.01897.x	http://dx.doi.org/10.1111/j.1600-051X.2012.01897.x	5	Dentistry, Oral Surgery & Medicine	Dentistry, Oral Surgery & Medicine
Clementini, M; Morlupi, A; Canullo, L; Agrestini, C; Barlattani, A	Success rate of dental implants inserted in horizontal and vertical guided bone regenerated areas: a systematic review	INTERNATIONAL JOURNAL OF ORAL AND MAXILLOFACIAL SURGERY	This study assessed the success rate of implants placed in horizontal and vertical guided bone regenerated areas. A systematic review was carried out of all prospective and retrospective studies, involving at least five consecutively treated patients, that analysed the success rate of implants placed simultaneously or as second surgery following ridge augmentation by means of a guided bone regene…	2	1	2	4	4			1	2	200	164	Italy	University of Rome Tor Vergata	mclementini@me.com				33	116	119	CHURCHILL LIVINGSTONE	EDINBURGH	0901-5027	1399-0020	2012	10.1016/j.ijom.2012.03.016	http://dx.doi.org/10.1016/j.ijom.2012.03.016	6	Dentistry, Oral Surgery & Medicine; Surgery	Dentistry, Oral Surgery & Medicine; Surgery
Cosyn, J; Hooghe, N; De Bruyn, H	A systematic review on the frequency of advanced recession following single immediate implant treatment	JOURNAL OF CLINICAL PERIODONTOLOGY	Purpose It has been stated that midfacial recession is common following immediate implant treatment (IIT). The objective of this systematic review was to assess the frequency of advanced recession (>1 similar to mm) following single IIT. Material and methods An electronic search in Pubmed, Web of Science and the Cochrane Oral Health Group Specialized Trials Register database was performed using a…	2	1	2	4	4			1	2	200	386	Belgium	Ghent University; Vrije Universiteit Brussel	jan.cosyn@ugent.be				36	137	144	WILEY	HOBOKEN	0303-6979	1600-051X	2012	10.1111/j.1600-051X.2012.01888.x	http://dx.doi.org/10.1111/j.1600-051X.2012.01888.x	8	Dentistry, Oral Surgery & Medicine	Dentistry, Oral Surgery & Medicine
Tomas, I; Diz, P; Tobias, A; Scully, C; Donos, N	Periodontal health status and bacteraemia from daily oral activities: systematic review/meta-analysis	JOURNAL OF CLINICAL PERIODONTOLOGY	Aim: The aim of this study was to investigate the robustness of the observations on the influence of oral hygiene, gingival and periodontal status on the development of bacteraemia from everyday oral activities (B-EOA), analysing its prevalence, duration, magnitude and bacterial diversity. Material and Methods: This systematic review/meta-analysis complies with PRISMA reporting guidelines. MEDLIN…	1	2	1	4	4			1	2	200	211	Spain	Universidade de Santiago de Compostela; University of London; University College London	inmaculada.tomas@usc.es	Xunta de Galicia, Spain [PGIDT 08CSA010208PR]	Xunta de Galicia, Spain(Xunta de Galicia)	The authors declare that they have no conflict of interests. This work was supported by Xunta de Galicia (Grant PGIDT 08CSA010208PR), Spain.	65	178	183	WILEY	HOBOKEN	0303-6979	1600-051X	2012	10.1111/j.1600-051X.2011.01784.x	http://dx.doi.org/10.1111/j.1600-051X.2011.01784.x	16	Dentistry, Oral Surgery & Medicine	Dentistry, Oral Surgery & Medicine
Stadlinger, B; Pourmand, P; Locher, MC; Schulz, MC	Systematic review of animal models for the study of implant integration, assessing the influence of material, surface and design	JOURNAL OF CLINICAL PERIODONTOLOGY	Objectives: The aim of this systematic review was to assess the scientific literature in terms of pre-clinical studies evaluating the influence of material, surface and design on the integration of an implant by hard and soft tissues. The included publications were analysed with regard to the frequency of reporting of criteria being derived from the ARRIVE guidelines. This served to trace element…	1	2	2	3	English			1	2	200	228	Switzerland	University of Zurich; Technische Universitat Dresden; Carl Gustav Carus University Hospital	bernd.stadlinger@zzm.uzh.ch	European Federation of Periodontology; Astra, Nobel Biocare and Straumann	European Federation of Periodontology; Astra, Nobel Biocare and Straumann	The authors declare that they have no conflict of interests. This workshop was financially supported by the European Federation of Periodontology and by unrestricted grants from Astra, Nobel Biocare and Straumann.	26	54	56	WILEY-BLACKWELL	HOBOKEN	0303-6979		2012	10.1111/j.1600-051X.2011.01835.x	http://dx.doi.org/10.1111/j.1600-051X.2011.01835.x	9	Dentistry, Oral Surgery & Medicine	Dentistry, Oral Surgery & Medicine
Schwarz, F; Iglhaut, G; Becker, J	Quality assessment of reporting of animal studies on pathogenesis and treatment of peri-implant mucositis and peri-implantitis. A systematic review using the ARRIVE guidelines	JOURNAL OF CLINICAL PERIODONTOLOGY	Objectives: To address the following focused question: What is the quality of reporting of pre-clinical research for the study and treatment of mucositis/peri-implantitis? Materials and Methods: Electronic databases of the PubMed and the Cochrane Library were searched for animal studies reporting on pathogenesis or therapy of either peri-implant mucositits or peri-implantitis and completed by dua…	1	2	2	4	4			1	2	200	197	Germany	Heinrich Heine University Dusseldorf	Frank.Schwarz@med.uni-duesseldorf.de	Department of Oral Surgery, Heinrich Heine University, Dusseldorf, Germany; European Federation of Periodontology; Astra, Nobel Biocare and Straumann	Department of Oral Surgery, Heinrich Heine University, Dusseldorf, Germany; European Federation of Periodontology; Astra, Nobel Biocare and Straumann	The authors declare that they have no conflict of interests related to this systematic review. The review was funded by the Department of Oral Surgery, Heinrich Heine University, Dusseldorf, Germany. This workshop was financially supported by the European Federation of Periodontology and by unrestricted grants from Astra, Nobel Biocare and Straumann.	90	65	67	WILEY	HOBOKEN	0303-6979	1600-051X	2012	10.1111/j.1600-051X.2011.01838.x	http://dx.doi.org/10.1111/j.1600-051X.2011.01838.x	10	Dentistry, Oral Surgery & Medicine	Dentistry, Oral Surgery & Medicine	Bronze
Cairo, F; Sanz, I; Matesanz, P; Nieri, M; Pagliaro, U	Quality of reporting of randomized clinical trials in implant dentistry. A systematic review on critical aspects in design, outcome assessment and clinical relevance	JOURNAL OF CLINICAL PERIODONTOLOGY	Background: The aim of this systematic review (SR) was to assess the quality of reporting randomized clinical trials (RCTs) in the field of implant dentistry, its evolution over time and the possible relations between quality items and reported outcomes. Material and Methods: RCTs in implant dentistry were retrieved through electronic and hand searches. Risk of bias in individual studies was asse…	1	2	2	4	4			1	1	200	276	Italy	University of Florence; Complutense University of Madrid		European Federation of Periodontology; Astra, Nobel Biocare and Straumann	European Federation of Periodontology; Astra, Nobel Biocare and Straumann	The authors certify that there is no conflict of interest concerning the contents of the study. This workshop was financially supported by the European Federation of Periodontology and by unrestricted grants from Astra, Nobel Biocare and Straumann.	1	48	51	WILEY-BLACKWELL	HOBOKEN	0303-6979		2012	10.1111/j.1600-051X.2011.01839.x	http://dx.doi.org/10.1111/j.1600-051X.2011.01839.x	27	Dentistry, Oral Surgery & Medicine	Dentistry, Oral Surgery & Medicine
Benic, GI; Wolleb, K; Sancho-Puchades, M; Hammerle, CHF	Systematic review of parameters and methods for the professional assessment of aesthetics in dental implant research	JOURNAL OF CLINICAL PERIODONTOLOGY	Objective: The purpose of the present systematic review was to evaluate the scientific literature regarding the professional assessment of aesthetics in implant dentistry. Material and Methods: An electronic search of Medline database and Cochrane Central Register of Controlled Trials was performed, and complemented by a manual search. Clinical or validation studies (Part 1) and randomized-contro…	1	2	2	4	4			1	1	200	209	Switzerland	University of Zurich	goran.benic@zzm.uzh.ch	Clinic of Fixed and Removable Prosthodontics and Dental Material Science, University of Zurich, Switzerland; European Federation of Periodontology; Astra, Nobel Biocare and Straumann	Clinic of Fixed and Removable Prosthodontics and Dental Material Science, University of Zurich, Switzerland; European Federation of Periodontology; Astra, Nobel Biocare and Straumann	The authors declare no conflict of interest regarding any part of the systematic review. The present systematic review was funded by the Clinic of Fixed and Removable Prosthodontics and Dental Material Science, University of Zurich, Switzerland. This workshop was financially supported by the European Federation of Periodontology and by unrestricted grants from Astra, Nobel Biocare and Straumann.	44	71	72	WILEY	HOBOKEN	0303-6979	1600-051X	2012	10.1111/j.1600-051X.2011.01840.x	http://dx.doi.org/10.1111/j.1600-051X.2011.01840.x	33	Dentistry, Oral Surgery & Medicine	Dentistry, Oral Surgery & Medicine
Rickert, D; Slater, JJRH; Meijer, HJA; Vissink, A; Raghoebar, GM	Maxillary sinus lift with solely autogenous bone compared to a combination of autogenous bone and growth factors or (solely) bone substitutes. A systematic review	INTERNATIONAL JOURNAL OF ORAL AND MAXILLOFACIAL SURGERY	Literature regarding the outcome of maxillary sinus floor elevation to create sufficient bone fraction to enable implant placement was systematically reviewed. Bone fraction and implant survival rate were assessed to determine whether grafting material or applied growth factor affected bone fraction. Trials where sinus floor elevations with autogenous bone (controls) were compared with autogenous…	2	1	2	4	4			1	1	200	202	Netherlands	University of Groningen; University of Groningen; University of Groningen	a.vissink@kchir.umcg.nl				40	92	103	CHURCHILL LIVINGSTONE	EDINBURGH	0901-5027	1399-0020	2012	10.1016/j.ijom.2011.10.001	http://dx.doi.org/10.1016/j.ijom.2011.10.001	8	Dentistry, Oral Surgery & Medicine; Surgery	Dentistry, Oral Surgery & Medicine; Surgery	Green Published
Graziani, F; Figuero, E; Herrera, D	Systematic review of quality of reporting, outcome measurements and methods to study efficacy of preventive and therapeutic approaches to peri-implant diseases	JOURNAL OF CLINICAL PERIODONTOLOGY	Aim To systematically review the literature and to assess the quality of reporting, outcome measurements and methods in both preventive and therapeutic approaches to peri-implant mucositis (PM) and peri-implantitis (PI). Materials and Methods Randomized (RCT) and Controlled Clinical Trials (CCT), evaluating preventive or therapeutic interventions in patients with PM or PI, were identified through…	1	2	2	4	4			1	1	200	193	Italy	University of Pisa; Complutense University of Madrid; Complutense University of Madrid; Complutense University of Madrid	filippo.graziani@med.unipi.it	European Federation of Periodontology; Astra, Nobel Biocare and Straumann	European Federation of Periodontology; Astra, Nobel Biocare and Straumann	The authors declare no personal conflict of interest. This workshop was financially supported by the European Federation of Periodontology and by unrestricted grants from Astra, Nobel Biocare and Straumann.	62	60	63	WILEY	HOBOKEN	0303-6979	1600-051X	2012	10.1111/j.1600-051X.2011.01832.x	http://dx.doi.org/10.1111/j.1600-051X.2011.01832.x	21	Dentistry, Oral Surgery & Medicine	Dentistry, Oral Surgery & Medicine
Jensen, T; Schou, S; Stavropoulos, A; Terheyden, H; Holmstrup, P	Maxillary sinus floor augmentation with Bio-Oss or Bio-Oss mixed with autogenous bone as graft in animals: a systematic review	INTERNATIONAL JOURNAL OF ORAL AND MAXILLOFACIAL SURGERY	The objective of the present systematic review was to test the hypothesis of no differences between the use of Bio-Oss or Bio-Oss mixed with autogenous bone as graft for maxillary sinus floor augmentation (MSFA) applying the lateral window technique, as evaluated in animals. A MEDLINE (PubMed), Embase, and Cochrane Library search in combination with a hand-search of relevant journals was conducte…	2	1	2	3	English			1	2	200	166	Denmark	Aalborg University; Aalborg University Hospital; Aarhus University; Aarhus University; Aarhus University; University of Copenhagen	thomas.jensen@rn.dk				50	51	59	CHURCHILL LIVINGSTONE	EDINBURGH	0901-5027	1399-0020	2012	10.1016/j.ijom.2011.08.010	http://dx.doi.org/10.1016/j.ijom.2011.08.010	7	Dentistry, Oral Surgery & Medicine; Surgery	Dentistry, Oral Surgery & Medicine; Surgery
Chambrone, L; Pannuti, CM; Guglielmetti, MR; Chambrone, LA	Evidence grade associating periodontitis with preterm birth and/or low birth weight: II. A systematic review of randomized trials evaluating the effects of periodontal treatment	JOURNAL OF CLINICAL PERIODONTOLOGY	Aim: The aim of this systematic review was to evaluate whether maternal periodontal disease treatment (MPDT) can reduce the incidence of preterm birth (PB) and/or low birth weight (LBW). Methods: The Cochrane Central Register of Controlled Trials, MEDLINE and EMBASE were searched for entries up to October 2010 without restrictions regarding the language of publication. Only randomized-controlled …	1	2	1	1	1			1	1	200	200	Brazil	Universidade de Sao Paulo	chambrone@usp.br				48	65	68	WILEY	HOBOKEN	0303-6979	1600-051X	2011	10.1111/j.1600-051X.2011.01761.x	http://dx.doi.org/10.1111/j.1600-051X.2011.01761.x	13	Dentistry, Oral Surgery & Medicine	Dentistry, Oral Surgery & Medicine
Telleman, G; Raghoebar, GM; Vissink, A; den Hartog, L; Slater, JJRH; Meijer, HJA	A systematic review of the prognosis of short (< 10 mm) dental implants placed in the partially edentulous patient	JOURNAL OF CLINICAL PERIODONTOLOGY	P>Aim This study evaluated, through a systematic review of the literature, the estimated implant survival rate of short (< 10 mm) dental implants installed in partially edentulous patients. Materials and methods A systematic search was conducted in the electronic databases of MEDLINE (1980-October 2009) and EMBASE (1980-October 2009) to identify eligible studies. Two reviewers independently asses…	1	2	2	4	4			1	2	200	211	Netherlands	University of Groningen; University of Groningen	g.telleman@kchir.umcg.nl				56	158	167	WILEY	HOBOKEN	0303-6979	1600-051X	2011	10.1111/j.1600-051X.2011.01736.x	http://dx.doi.org/10.1111/j.1600-051X.2011.01736.x	10	Dentistry, Oral Surgery & Medicine	Dentistry, Oral Surgery & Medicine	Green Submitted
Terezakis, E; Needleman, I; Kumar, N; Moles, D; Agudo, E	The impact of hospitalization on oral health: a systematic review	JOURNAL OF CLINICAL PERIODONTOLOGY	P>Background Poor oral health of hospitalized patients is associated with an increased risk of hospital-acquired infections and reduced life quality. Objectives To systematically review the evidence on oral health changes during hospitalization. Data sources Cochrane library, Medline, OldMedline, Embase and CINAHL without language restrictions. Study eligibility criteria Observational longitudina…	1	2	2	1	1			1	1	200	179	United Kingdom	University of London; University College London; University of London; University College London; University of London; University College London; University of Plymouth	i.needleman@eastman.ucl.ac.uk	Department of Health's NIHR Biomedical Research Centres	Department of Health's NIHR Biomedical Research Centres(National Institute for Health Research (NIHR))	There was no external funding and all authors were supported by their institutions. This work was undertaken at UCLH/UCL, which received a proportion of funding from the Department of Health's NIHR Biomedical Research Centres funding scheme. There was no conflict of interest in this research.	45	78	83	WILEY	HOBOKEN	0303-6979	1600-051X	2011	10.1111/j.1600-051X.2011.01727.x	http://dx.doi.org/10.1111/j.1600-051X.2011.01727.x	9	Dentistry, Oral Surgery & Medicine	Dentistry, Oral Surgery & Medicine
Plooij, JM; Maal, TJJ; Haers, P; Borstlap, WA; Kuijpers-Jagtman, AM; Berge, SJ	Digital three-dimensional image fusion processes for planning and evaluating orthodontics and orthognathic surgery. A systematic review	INTERNATIONAL JOURNAL OF ORAL AND MAXILLOFACIAL SURGERY	The three important tissue groups in orthognathic surgery (facial soft tissues, facial skeleton and dentition) can be referred to as a triad. This triad plays a decisive role in planning orthognathic surgery. Technological developments have led to the development of different three-dimensional (3D) technologies such as multiplanar CT and MRI scanning, 3D photography modalities and surface scannin…	2	1	2	4	4			1	2	200	200	Netherlands	Radboud University Nijmegen; Royal Surrey County Hospital; Radboud University Nijmegen	s.berge@mka.umcn.nl	Dutch Technology Foundation (STW) [10315]; Dutch Association of Oral and Maxillofacial Surgery; Radboud University Nijmegen Medical Centre, Nijmegen, The Netherlands	Dutch Technology Foundation (STW)(Technologiestichting STW); Dutch Association of Oral and Maxillofacial Surgery; Radboud University Nijmegen Medical Centre, Nijmegen, The Netherlands(Netherlands Government)	Sources of finding for the present research. This work was supported by a grant from the Dutch Technology Foundation (STW 10315), a personal BOOA grant from the Dutch Association of Oral and Maxillofacial Surgery and with a personal research grant supplied by the Radboud University Nijmegen Medical Centre, Nijmegen, The Netherlands.	129	183	197	CHURCHILL LIVINGSTONE	EDINBURGH	0901-5027	1399-0020	2011	10.1016/j.ijom.2010.10.013	http://dx.doi.org/10.1016/j.ijom.2010.10.013	12	Dentistry, Oral Surgery & Medicine; Surgery	Dentistry, Oral Surgery & Medicine; Surgery
Nabil, S; Samman, N	Incidence and prevention of osteoradionecrosis after dental extraction in irradiated patients: a systematic review	INTERNATIONAL JOURNAL OF ORAL AND MAXILLOFACIAL SURGERY	This systematic review aims to identify and review the best available evidence to answer the clinical question 'What are the incidence and the factors influencing the development of osteoradionecrosis after tooth extraction in irradiated patients?'. A systematic review of published articles on post-irradiation extraction was performed via electronic search of the Medline, Ovid, Embase and Cochran…	2	2	2	4	4			1	2	200	199	China	University of Hong Kong	nsamman@hkucc.hku.hk				88	178	186	CHURCHILL LIVINGSTONE	EDINBURGH	0901-5027	1399-0020	2011	10.1016/j.ijom.2010.10.005	http://dx.doi.org/10.1016/j.ijom.2010.10.005	15	Dentistry, Oral Surgery & Medicine; Surgery	Dentistry, Oral Surgery & Medicine; Surgery
Kunnen, A; van Doormaal, JJ; Abbas, F; Aarnoudse, JG; van Pampus, MG; Faas, MM	Periodontal disease and pre-eclampsia: a systematic review	JOURNAL OF CLINICAL PERIODONTOLOGY	P>Aim This review evaluates the possible relationship between periodontal disease and pre-eclampsia, a major pregnancy complication. A generalized inflammatory response plays an important role in the pathogenesis of pre-eclampsia. Because periodontal disease is a low-grade inflammatory state, periodontal disease might contribute to the pathogenesis of pre-eclampsia. Main Findings and Conclusion A…	1	2	2	4	4			1	1	200	197	Netherlands	University of Groningen; University of Groningen; University of Groningen; University of Groningen	a.kunnen@ctm.umcg.nl				89	42	43	WILEY	HOBOKEN	0303-6979	1600-051X	2010	10.1111/j.1600-051X.2010.01636.x	http://dx.doi.org/10.1111/j.1600-051X.2010.01636.x	13	Dentistry, Oral Surgery & Medicine	Dentistry, Oral Surgery & Medicine
Slot, W; Raghoebar, GM; Vissink, A; Slater, JJH; Meijer, HJA	A systematic review of implant-supported maxillary overdentures after a mean observation period of at least 1 year	JOURNAL OF CLINICAL PERIODONTOLOGY	P>Aim The aim of the present systematic review of implant-supported maxillary overdentures was to assess the survival of implants, survival of maxillary overdentures and the condition of surrounding hard and soft tissues after a mean observation period of at least 1 year. Material and methods MEDLINE (1950-August 2009), EMBASE (1966-August 2009) and CENTRAL (1800-August 2009) were searched to ide…	1	1	2	4	4			1	2	200	210	Netherlands	University of Groningen; University of Groningen; University of Groningen	j.w.a.slot@med.umcg.nl				159	101	109	WILEY	HOBOKEN	0303-6979	1600-051X	2010	10.1111/j.1600-051X.2009.01493.x	http://dx.doi.org/10.1111/j.1600-051X.2009.01493.x	13	Dentistry, Oral Surgery & Medicine	Dentistry, Oral Surgery & Medicine	Green Submitted
Van der Weijden, F; Dell'Acqua, F; Slot, DE	Alveolar bone dimensional changes of post-extraction sockets in humans: a systematic review	JOURNAL OF CLINICAL PERIODONTOLOGY	P>Objective To review the literature to assess the amount of change in height and width of the residual ridge after tooth extraction. Material and Methods MEDLINE-PubMed and the Cochrane Central register of controlled trials (CENTRAL) were searched through up to March 2009. Appropriate studies which data reported concerning the dimensional changes in alveolar height and width after tooth extracti…	1	1	2	4	4			1	2	200	212	Netherlands	Academic Center for Dentistry Amsterdam; University of Amsterdam; Vrije Universiteit Amsterdam; Vrije Universiteit Amsterdam; University of Verona	ga.vd.weijden@acta.nl				46	476	489	WILEY	HOBOKEN	0303-6979	1600-051X	2009	10.1111/j.1600-051X.2009.01482.x	http://dx.doi.org/10.1111/j.1600-051X.2009.01482.x	11	Dentistry, Oral Surgery & Medicine	Dentistry, Oral Surgery & Medicine
De Vos, W; Casselman, J; Swennen, GRJ	Cone-beam computerized tomography (CBCT) imaging of the oral and maxillofacial region: A systematic review of the literature	INTERNATIONAL JOURNAL OF ORAL AND MAXILLOFACIAL SURGERY	This study reviewed the literature oil cone-beam Computerized tomography (CBCT) imaging of the oral and maxillofacial (OMF) region. A PUBMED search (National Library of Medicine, NCBI; revised 1 December 2007), front 1998 to December 2007 was conducted. This search revealed 375 papers, which were screened in detail. 176 papers were clinically relevant and were analyzed in detail. CBCT is used in …	2	2	2	4	4	2	only languages where translation was available (exluded Papers in Chinese and Japanese)	1	2	200	142	Netherlands	Radboud University Nijmegen	gwen.swennen@azbrugge.be				189	490	508	CHURCHILL LIVINGSTONE	EDINBURGH	0901-5027	1399-0020	2009	10.1016/j.ijom.2009.02.028	http://dx.doi.org/10.1016/j.ijom.2009.02.028	17	Dentistry, Oral Surgery & Medicine; Surgery	Dentistry, Oral Surgery & Medicine; Surgery
Huynh-Ba, G; Kuonen, P; Hofer, D; Schmid, J; Lang, NP; Salvi, GE	The effect of periodontal therapy on the survival rate and incidence of complications of multirooted teeth with furcation involvement after an observation period of at least 5 years: a systematic review	JOURNAL OF CLINICAL PERIODONTOLOGY	Huynh-Ba G, Kuonen P, Hofer D, Schmid J, Lang NP, Salvi GE. The effect of periodontal therapy on the survival rate and incidence of complications of multirooted teeth with furcation involvement after an observation period of at least 5 years: a systematic review. J Clin Periodontol 2009; 36: 164-176. doi: 10.1111/j.1600-051X.2008.01358.x. To systematically review the survival rate and incidence o…	2	2	2	4	4			1	2	200	248	Switzerland	University of Bern; University of Bern; University of Hong Kong	giovanni.salvi@zmk.unibe.ch				92	80	91	WILEY	HOBOKEN	0303-6979	1600-051X	2009	10.1111/j.1600-051X.2008.01358.x	http://dx.doi.org/10.1111/j.1600-051X.2008.01358.x	13	Dentistry, Oral Surgery & Medicine	Dentistry, Oral Surgery & Medicine
Lang, NP; Tan, WC; Krahenmann, MA; Zwahlen, M	A systematic review of the effects of full-mouth debridement with and without antiseptics in patients with chronic periodontitis	JOURNAL OF CLINICAL PERIODONTOLOGY	Objectives: To assess the clinical and microbiological effects of full-mouth debridement with (FMD) and without the use of antiseptics [full-mouth scaling and root planing (FMSRP)] in comparison with conventional staged debridement (CSD) in patients with chronic periodontitis after at least 6 months. Material and Methods: The search in MEDLINE (PubMed), covering a period of 1975 to October 2007, …	1	1	2	4	4			1	2	200	200	Switzerland	University of Bern; University of Zurich; University of Bern	nplang@dial.eunet.ch				37	97	103	WILEY-BLACKWELL	MALDEN	0303-6979		2008	10.1111/j.1600-051X.2008.01257.x	http://dx.doi.org/10.1111/j.1600-051X.2008.01257.x	14	Dentistry, Oral Surgery & Medicine	Dentistry, Oral Surgery & Medicine
Rocchietta, I; Fontana, F; Simion, M	Clinical outcomes of vertical bone augmentation to enable dental implant placement: a systematic review	JOURNAL OF CLINICAL PERIODONTOLOGY	Background: This review addressed the focused question of what is the predictability of vertical ridge augmentation techniques for patients, who were diagnosed with insufficient alveolar bone volume for the placement of dental implants. Material and Methods: A systematic online review of three main databases was performed between 1966 and 1 November 2007. Four groups of vertical bone augmentation…	1	1	2	4	4			1	2	200	200	Italy	University of Milan; University of Milan	isabella.rocchietta@gmail.com				51	328	341	WILEY	HOBOKEN	0303-6979	1600-051X	2008	10.1111/j.1600-051X.2008.01271.x	http://dx.doi.org/10.1111/j.1600-051X.2008.01271.x	13	Dentistry, Oral Surgery & Medicine	Dentistry, Oral Surgery & Medicine
Pjetursson, BE; Tan, WC; Zwahlen, M; Lang, NP	A systematic review of the success of sinus floor elevation and survival of implants inserted in combination with sinus floor elevation - Part I: Lateral approach	JOURNAL OF CLINICAL PERIODONTOLOGY	Objectives: The objectives of this systematic review were to assess the survival rate of grafts and implants placed with sinus floor elevation. Material and Methods: An electronic search was conducted to identify studies on sinus floor elevation, with a mean follow-up time of at least 1 year after functional loading. Results: The search provided 839 titles. Full-text analysis was performed for 17…	1	2	2	4	4			1	2	200	186	Iceland	University of Iceland; University of Bern; University of Bern; University of Hong Kong	bep@hi.is				194	608	635	WILEY	HOBOKEN	0303-6979	1600-051X	2008	10.1111/j.1600-051X.2008.01272.x	http://dx.doi.org/10.1111/j.1600-051X.2008.01272.x	25	Dentistry, Oral Surgery & Medicine	Dentistry, Oral Surgery & Medicine
Tan, WC; Lang, NP; Zwahlen, M; Pjetursson, BE	A systematic review of the success of sinus floor elevation and survival of implants inserted in combination with sinus floor elevation - Part II: Transalveolar technique	JOURNAL OF CLINICAL PERIODONTOLOGY	Objectives: The objectives of this systematic review were to assess the survival rate of implants placed in sites with transalveolar sinus floor elevation. Material and Methods: An electronic search was conducted to identify prospective and retrospective cohort studies on transalveolar sinus floor elevation, with a mean follow-up time of at least 1 year after functional loading. Failure and compl…	1	2	2	4	4			1	2	200	196	Iceland	University of Iceland; University of Bern; University of Hong Kong; University of Bern	bep@hi.is				190	279	294	WILEY	HOBOKEN	0303-6979	1600-051X	2008	10.1111/j.1600-051X.2008.01273.x	http://dx.doi.org/10.1111/j.1600-051X.2008.01273.x	14	Dentistry, Oral Surgery & Medicine	Dentistry, Oral Surgery & Medicine
Choi, WS; Samman, N	Risks and benefits of deliberate hypotension in anaesthesia: a systematic review	INTERNATIONAL JOURNAL OF ORAL AND MAXILLOFACIAL SURGERY	This systematic review was performed to investigate and review the evidence on the risks and benefits of hypotensive anaesthesia in order to answer the following question: 'Should deliberate hypotension be used routinely during orthognathic surgery?' An electronic search on MEDLINE and the Cochrane Library database was carried out for all relevant articles using specific search keywords. All arti…	2	1	2	4	4			1	2	200	196	China	University of Hong Kong	nsamman@hkucc.hku.hk				204	86	92	CHURCHILL LIVINGSTONE	EDINBURGH	0901-5027	1399-0020	2008	10.1016/j.ijom.2008.03.011	http://dx.doi.org/10.1016/j.ijom.2008.03.011	17	Dentistry, Oral Surgery & Medicine; Surgery	Dentistry, Oral Surgery & Medicine; Surgery
Kotsovilis, S; Karoussis, IK; Trianti, M; Fourmousis, I	Therapy of peri-implantitis: a systematic review	JOURNAL OF CLINICAL PERIODONTOLOGY	Aim: The objective of this study was to provide a systematic review of randomized controlled and/or comparative clinical trials published in the international peer-reviewed literature in the English language, up to and including July 2007, concerning the efficacy of all treatment modalities implemented for the therapy of peri-implantitis. Material and Methods: PubMed and The Cochrane Library data…	1	1	2	3	English			1	1	200	204	Greek	National & Kapodistrian University of Athens	yiannis@fourmousis.gr				36	110	119	WILEY	HOBOKEN	0303-6979	1600-051X	2008	10.1111/j.1600-051X.2008.01240.x	http://dx.doi.org/10.1111/j.1600-051X.2008.01240.x	9	Dentistry, Oral Surgery & Medicine	Dentistry, Oral Surgery & Medicine
Ong, CTT; Ivanovski, S; Needleman, IG; Retzepi, M; Moles, DR; Tonetti, MS; Donos, N	Systematic review of implant outcomes in treated periodontitis subjects	JOURNAL OF CLINICAL PERIODONTOLOGY	Objectives: To determine implant outcomes in partially dentate patients who have been treated for periodontitis compared with periodontally healthy patients. Material and Methods: All longitudinal studies (until March 2006) of endosseous dental implants of at least 6 months of loading were searched. Studies presented with one or more of the outcome measures (implant survival, success, bone-level …	1	1	2	4	4			1	1	200	206	United Kingdom	University of London; University College London; University of London; University College London; Griffith University	n.donos@eastman.ucl.ac.uk				55	157	167	WILEY	HOBOKEN	0303-6979	1600-051X	2008	10.1111/j.1600-051X.2008.01207.x	http://dx.doi.org/10.1111/j.1600-051X.2008.01207.x	25	Dentistry, Oral Surgery & Medicine	Dentistry, Oral Surgery & Medicine
van der Weijden, GA; Hioe, KPK	A systematic review of the effectiveness of self-performed mechanical plaque removal in adults with gingivitis using a manual toothbrush	JOURNAL OF CLINICAL PERIODONTOLOGY	Objective: To assess the effectiveness of self-performed mechanical plaque removal in adults with gingivitis using a manual toothbrush with respect to the level of plaque and gingivitis in controlled studies of at least 6 months duration. Search: Medline-PubMed up to and including September 2004. Results: Out of 3223 titles and abstracts, 33 trials were found for data extraction. A meta-analysis …	1	1	2	4	4			1	2	200	210	Netherlands	Academic Center for Dentistry Amsterdam; Vrije Universiteit Amsterdam	ga.vd.weijden@acta.nl				74	161	168	WILEY	HOBOKEN	0303-6979	1600-051X	2005	10.1111/j.1600-051X.2005.00795.x	http://dx.doi.org/10.1111/j.1600-051X.2005.00795.x	15	Dentistry, Oral Surgery & Medicine	Dentistry, Oral Surgery & Medicine
Needleman, I; Suvan, J; Moles, DR; Pimlott, J	A systematic review of professional mechanical plaque removal for prevention of periodontal diseases	JOURNAL OF CLINICAL PERIODONTOLOGY	Aim: To investigate the effect of professional mechanical plaque removal (PMPR) on the prevention of periodontal diseases. Methods: We searched for randomized controlled trials, controlled clinical trials and cohort studies from 1950 to October 2004. Screening and data abstraction were conducted independently and in duplicate. Critical appraisal of studies was based on objective criteria and evid…	1	1	2	4	4			1	2	200	206	United Kingdom	University of London; University College London; University of London; University College London; University of London; University College London; University of Alberta	i.needleman@eastman.ucl.ac.uk				162	42	43	WILEY	HOBOKEN	0303-6979	1600-051X	2005	10.1111/j.1600-051X.2005.00804.x	http://dx.doi.org/10.1111/j.1600-051X.2005.00804.x	54	Dentistry, Oral Surgery & Medicine	Dentistry, Oral Surgery & Medicine
Klinge, B; Norlund, A	A socio-economic perspective on periodontal diseases: a systematic review	JOURNAL OF CLINICAL PERIODONTOLOGY	Objective: The aim of this systematic review was to ascertain whether socioeconomic conditions increase the risk of periodontal diseases. Methods: A MEDLINE search was conducted for the period 1965-April 2004. Only original articles were included; 47 studies remained for the final assessment. The studies were analysed regarding the outcome of the association between socioeconomic variables and pe…	1	2	2	4	4			1	1	200	195	Sweden	Karolinska Institutet	bjorn.klinge@ofa.ki.se				60	55	61	WILEY	HOBOKEN	0303-6979	1600-051X	2005	10.1111/j.1600-051X.2005.00801.x	http://dx.doi.org/10.1111/j.1600-051X.2005.00801.x	12	Dentistry, Oral Surgery & Medicine	Dentistry, Oral Surgery & Medicine
Davies, RM; Ellwood, RP; Davies, GM	The effectiveness of a toothpaste containing Triclosan and polyvinyl-methyl ether maleic acid copolymer in improving plaque control and gingival health - A systematic review	JOURNAL OF CLINICAL PERIODONTOLOGY	Objective: To compare the effectiveness of triclosan/copolymer and fluoride dentifrices in improving plaque control and gingival health. Search strategy: We searched the Cochrane Controlled Trials Register, MEDLINE (1986 to March 2003) and EMBASE (1986 to March 2003). Personal files and the reference lists of all articles were checked for further studies. Selection criteria: Trials were selected …	1	1	2	4	4			1	1	200	219	United Kingdom	University of Manchester	robin.davies@man.ac.uk				31	79	85	WILEY	HOBOKEN	0303-6979	1600-051X	2004	10.1111/j.1600-051X.2004.00614.x	http://dx.doi.org/10.1111/j.1600-051X.2004.00614.x	5	Dentistry, Oral Surgery & Medicine	Dentistry, Oral Surgery & Medicine
Sicilia, A; Arregui, I; Gallego, M; Cabezas, B; Cuesta, S	A systematic review of powered vs. manual toothbrushes in periodontal cause-related therapy	JOURNAL OF CLINICAL PERIODONTOLOGY	Background: Power-driven toothbrushes (PDT) have been designed to improve the efficacy of oral hygiene. It is not clear how they compare in efficacy with manual toothbrushes in cause-related periodontal therapy. Objectives: To evaluate the effectiveness of the use of a PDT as compared with a manual toothbrush (MT), in terms of gingival bleeding or inflammation resolution, in cause-related periodo…	1	1	2	3	English			1	1	200	284	Spain	University of Oviedo	asicilia@clinicasicilia.com				76	51	54	WILEY	HOBOKEN	0303-6979	1600-051X	2002	10.1034/j.1600-051X.29.s-3.1.x	http://dx.doi.org/10.1034/j.1600-051X.29.s-3.1.x	16	Dentistry, Oral Surgery & Medicine	Dentistry, Oral Surgery & Medicine
Van der Weijden, GA; Timmerman, MF	A systematic review on the clincal efficacy of subgingival debridement in the treatment of chronic periodontitis	JOURNAL OF CLINICAL PERIODONTOLOGY	Objective: The purpose of this study was to perform a systematic review of the literature and to evaluate, in patients with chronic periodontitis, what the effect is of subgingival debridement (SGD), in terms of bleeding on probing, pocket depth and probing attachment level. Material and methods: Am electronic search of the Cochrane Oral Health Group specialized register and MEDLINE were performe…	1	1	2	4	4			1	1	200	421	Netherlands	Academic Center for Dentistry Amsterdam; Vrije Universiteit Amsterdam	ga.vd.weijden@aeta.nl				38	217	219	WILEY	HOBOKEN	0303-6979	1600-051X	2002	10.1034/j.1600-051X.29.s3.3.x	http://dx.doi.org/10.1034/j.1600-051X.29.s3.3.x	17	Dentistry, Oral Surgery & Medicine	Dentistry, Oral Surgery & Medicine
Renvert, S; Persson, GR	A systematic review on the use of residual probing depth, bleeding on probing and furcation status following initial periodontal therapy to predict further attachment and tooth loss	JOURNAL OF CLINICAL PERIODONTOLOGY	Background: Chronic periodontitis affects many adults. Initial cause related therapy (ICRT) is aimed at elimination of factors causing disease progression. Objectives: To use a systematic review process of peer reviewed publications to assess the predictive value of residual probing depths (PD), bleeding on probing (BOP) and furcation involvement (FI) in determining further loss of attachment and…	1	1	2	4	4			1	1	200	245	Sweden	Kristianstad University; University of Washington; University of Washington Seattle					52	81	86	WILEY	HOBOKEN	0303-6979	1600-051X	2002	10.1034/j.1600-051X.29.s-3.2.x	http://dx.doi.org/10.1034/j.1600-051X.29.s-3.2.x	8	Dentistry, Oral Surgery & Medicine	Dentistry, Oral Surgery & Medicine
Heitz-Mayfield, LJA; Trombelli, L; Heitz, F; Needleman, I; Moles, D	A systematic review of the effect of surgical debridement vs. non-surgical debridement for the treatment of chronic periodontitis	JOURNAL OF CLINICAL PERIODONTOLOGY	Objective: To systematically review the evidence of effectiveness of surgical vs. non-surgical therapy for the treatment of chronic periodontal disease. Methods: A search was conducted for randomized controlled trials of at least 12 months duration comparing surgical with non-surgical treatment of chronic periodontal disease. Data sources included the National Library of Medicine computerised bib…	1	1	1	4	4			1	1	200	279	Switzerland	University of Bern; University of Ferrara; University of London; University College London; University of London; University College London	lisa.mayfteld@zmk.unibe.ch				32	234	245	WILEY	HOBOKEN	0303-6979	1600-051X	2002	10.1034/j.1600-051X.29.s3.5.x	http://dx.doi.org/10.1034/j.1600-051X.29.s3.5.x	11	Dentistry, Oral Surgery & Medicine	Dentistry, Oral Surgery & Medicine
Jepsen, S; Eberhard, J; Herrera, D; Needleman, I	A systematic review of guided tissue regeneration for periodontal furcation defects. What is the effect of guided tissue regeneration compared with surgical debridement in the treatment of furcation defects?	JOURNAL OF CLINICAL PERIODONTOLOGY	Objectives: To systematically review the evidence of effectiveness of guided tissue regeneration (GTR) for furcation defects. Background: The evidence for the effectiveness of GTR in furcation defects has not yet been systematically appraised. Methods: We searched for randomized controlled trials with at least 6 months' follow-up comparing GTR with surgical debridement (open flap debridement, OFD…	1	1	2	4	4			1	1	200	307	Germany	University of Kiel; Complutense University of Madrid; University of London; University College London	jepsen@konspar.uni-kiel.de				42	87	88	WILEY-BLACKWELL	MALDEN	0303-6979		2002	10.1034/j.1600-051X.29.s3.6.x	http://dx.doi.org/10.1034/j.1600-051X.29.s3.6.x	14	Dentistry, Oral Surgery & Medicine	Dentistry, Oral Surgery & Medicine
Herrera, D; Sanz, M; Jepsen, S; Needleman, I; Roldan, S	A systematic review on the effect of systemic antimicrobials as an adjunct to scaling and root planing in periodontitis patients	JOURNAL OF CLINICAL PERIODONTOLOGY	Background: Scaling and root planing (SRP) are the bases of non-surgical therapy in the treatment of periodontitis. However, results from this therapy are often unpredictable and dependable from many different factors. Objectives: The aim of this systematic review was to evaluate the effectiveness of the adjunctive use of systemic antimicrobials with scaling and root planing (SRP) vs. SRP alone i…	1	1	1	4	4			1	1	200	426	Spain	Complutense University of Madrid; University of Kiel; University of London; University College London	DHG2587@teleline.es				172	264	277	WILEY	HOBOKEN	0303-6979	1600-051X	2002	10.1034/j.1600-051X.29.s3.8.x	http://dx.doi.org/10.1034/j.1600-051X.29.s3.8.x	24	Dentistry, Oral Surgery & Medicine	Dentistry, Oral Surgery & Medicine
von Troil, B; Needleman, I; Sanz, M	A systematic review of the prevalence of root sensitivity following periodontal therapy	JOURNAL OF CLINICAL PERIODONTOLOGY	Objectives: To systematically review the evidence on the prevalence of root sensitivity following periodontal therapy. Material and Methods: Cross-sectional and longitudinal clinical studies were searched for in electronic databases, hand searched journals and through contact with authors directly. The screening and data extraction were conducted by several reviewers independently. The main outco…	1	2	2	4	4			1	1	200	248	United Kingdom	University of London; University College London; Complutense University of Madrid	birgitta.vontroil@kolumbus.fi				27	83	92	WILEY	HOBOKEN	0303-6979	1600-051X	2002	10.1034/j.1600-051X.29.s3.10.x	http://dx.doi.org/10.1034/j.1600-051X.29.s3.10.x	5	Dentistry, Oral Surgery & Medicine	Dentistry, Oral Surgery & Medicine
Roccuzzo, M; Bunino, M; Needleman, I; Sanz, M	Periodontal plastic surgery for treatment of localized gingival recessions: a systematic review	JOURNAL OF CLINICAL PERIODONTOLOGY	Background: The evidence for the efficacy of periodontal plastic surgery (PPS) in the treatment of recession defects has not yet been systematically evaluated. The objective of this review was to systematically review the efficacy of PPS in achieving root coverage in the treatment of localized gingival recession. The following surgical procedures have been considered in this review: guided tissue…	1	1	2	4	4			1	1	200	251	Italy	University of Turin; University of London; University College London; Complutense University of Madrid	mroccuzzo@iol.it				105	300	315	WILEY	HOBOKEN	0303-6979	1600-051X	2002	10.1034/j.1600-051X.29.s3.11.x	http://dx.doi.org/10.1034/j.1600-051X.29.s3.11.x	17	Dentistry, Oral Surgery & Medicine	Dentistry, Oral Surgery & Medicine
Berglundh, T; Persson, L; Klinge, B	A systematic review of the incidence of biological and technical complications in implant dentistry reported in prospective longitudinal studies of at least 5 years	JOURNAL OF CLINICAL PERIODONTOLOGY	Objective: To systematically review the incidence of biological and technical complications in implant therapy reported in prospective longitudinal studies of at least 5 years. Methods: A MEDLINE search was conducted for prospective longitudinal studies with follow-up periods of at least 5 years. Screening and data abstraction were performed independently by multiple reviewers. The types of compl…	1	2	1	4	4			1	2	200	347	Sweden	University of Gothenburg; Karolinska Institutet					68	739	757	WILEY	HOBOKEN	0303-6979	1600-051X	2002	10.1034/j.1600-051X.29.s3.12.x	http://dx.doi.org/10.1034/j.1600-051X.29.s3.12.x	16	Dentistry, Oral Surgery & Medicine	Dentistry, Oral Surgery & Medicine
Klinge, B; Gustafsson, A; Berglundh, T	A systematic review of the effect of anti-infective therapy in the treatment of peri-implantitis	JOURNAL OF CLINICAL PERIODONTOLOGY	The aim of this systematic review was to assess the treatment of peri-implantitis with special emphasis on the role of anti-infective therapy. No randomized controlled clinical trial was available for analysis. Of 145 peri-implant studies initially screened, 21 studies (six human and 15 animal studies) were analysed regarding the outcome of treatment of peri-implantitis. A multitude of treatment …	2	1	2	4	4			1	1	200	165	Sweden	Karolinska Institutet; University of Gothenburg					51	79	82	BLACKWELL MUNKSGAARD	COPENHAGEN	0303-6979		2002	10.1034/j.1600-051X.29.s3.13.x	http://dx.doi.org/10.1034/j.1600-051X.29.s3.13.x	13	Dentistry, Oral Surgery & Medicine	Dentistry, Oral Surgery & Medicine
Hammerle, CHF; Jung, RE; Feloutzis, A	A systematic review of the survival of implants in bone sites augmented with barrier membranes (guided bone regeneration) in partially edentulous patients	JOURNAL OF CLINICAL PERIODONTOLOGY	The aim of the present systematic review was to assess the survival of implants in regenerated bone applying the method of guided bone regeneration (GBR) compared with the survival of implants in non-regenerated bone. Studies to be included in this review needed to provide at least 12-month results following prosthetic reconstruction of titanium implants in bone regenerated by GBR with or without…	2	1	2	4	4			1	1	200	315	Switzerland	University of Zurich	hammerle@zzmk.unizh.ch				39	244	249	WILEY	HOBOKEN	0303-6979	1600-051X	2002	10.1034/j.1600-051X.29.s3.14.x	http://dx.doi.org/10.1034/j.1600-051X.29.s3.14.x	6	Dentistry, Oral Surgery & Medicine	Dentistry, Oral Surgery & Medicine
Tan, SK; Lo, J; Zwahlen, RA	Perioperative antibiotic prophylaxis in orthognathic surgery: a systematic review and meta-analysis of clinical trials	ORAL SURGERY ORAL MEDICINE ORAL PATHOLOGY ORAL RADIOLOGY AND ENDODONTOLOGY	Objective. The aim of this study was to investigate whether the use of antibiotic prophylaxis in orthognathic surgery can effectively reduce the postoperative infection rate. Study design. Electronic databases were searched and reference lists checked. Full articles meeting the inclusion criteria were retrieved. Study details and outcome data of these reports were statistically analyzed. There wa…	1	1	1	1	1			1	1	200	161	China	University of Hong Kong	zwahlen@hkucc.hku.hk				40	31	33	MOSBY-ELSEVIER	NEW YORK	1079-2104	1528-395X	2011	10.1016/j.tripleo.2010.07.015	http://dx.doi.org/10.1016/j.tripleo.2010.07.015	9	Dentistry, Oral Surgery & Medicine	Dentistry, Oral Surgery & Medicine
Bitinas, D; Bardijevskyte, G	Short implants without bone augmentation vs. long implants with bone augmentation: systematic review and meta-analysis	AUSTRALIAN DENTAL JOURNAL	Purpose Anatomical limits such as the location of the lower alveolar nerve, the maxillary sinus in atrophied jaws might extend implant surgery treatment. The purpose of this systematic literature review is to review the literature and determine whether short implants can be an effective alternative to standard-length implants after bone augmentation. Materials and methods A systematic search was …	2	1	1	4	4			1	1	200	192	Lithuania	Lithuanian University of Health Sciences	gailebardijevskyte@gmail.com				48	3	3	WILEY	HOBOKEN	0045-0421	1834-7819	2021	10.1111/adj.12859	http://dx.doi.org/10.1111/adj.12859	11	Dentistry, Oral Surgery & Medicine	Dentistry, Oral Surgery & Medicine
Mortazavi, H; Khodadoustan, A; Kheiri, A; Kheiri, L	Bone loss-related factors in tissue and bone level dental implants: a systematic review of clinical trials	JOURNAL OF THE KOREAN ASSOCIATION OF ORAL AND MAXILLOFACIAL SURGEONS	Dental implants are popular for dental rehabilitation after tooth loss. The goal of this systematic review was to assess bone changes around bone-level and tissue-level implants and the possible causes. Electronic searches of PubMed, Google Scholar, Scopus, and Web of Science, and a hand search limited to English language clinical trials were performed according to PRISMA (Preferred Reporting Ite…	2	1	2	3	English			1	1	200	163	Iran	Shahid Beheshti University Medical Sciences; Shahid Beheshti University Medical Sciences; Islamic Azad University	Kheiri91@gmail.com				52	1	1	KOREAN ACAD ORAL & MAXILLOFACIAL SURGERY	SEOUL	2234-7550	2234-5930	2021	10.5125/jkaoms.2021.47.3.153	http://dx.doi.org/10.5125/jkaoms.2021.47.3.153	22	Dentistry, Oral Surgery & Medicine	Dentistry, Oral Surgery & Medicine	gold, Green Published
Abidin, ZZ; Zainuren, ZA; Noor, E; Nor, NSM; Saffian, SM; Halim, RA	Periodontal health status of children and adolescents with diabetes mellitus: a systematic review and meta-analysis	AUSTRALIAN DENTAL JOURNAL	Diabetes mellitus (DM) is a complex metabolic disease characterized by hyperglycaemia resulted from defects in insulin secretion or action, or both. Various studies have reported on the bidirectional relationship between DM and periodontal disease. A systematic search of the literature was performed in several databases, EBSCO Medline Complete, PubMed, Science Direct and a manual search for artic…	2	2	1	4	4			1	2	200	203	Malaysia	Universiti Kebangsaan Malaysia	zedazz87@gmail.com				50	2	2	WILEY	HOBOKEN	0045-0421	1834-7819	2021	10.1111/adj.12845	http://dx.doi.org/10.1111/adj.12845	12	Dentistry, Oral Surgery & Medicine	Dentistry, Oral Surgery & Medicine
Veld, MI'; Schulten, EAJM; Leusink, FKJ	Immediate dental implant placement and restoration in the edentulous mandible in head and neck cancer patients: a systematic review and meta-analysis	CURRENT OPINION IN OTOLARYNGOLOGY & HEAD AND NECK SURGERY	Purpose of review Oral rehabilitation with dental implants in head and neck cancer (HNC) patients is challenging. After tooth removal prior to radiotherapy, immediate placement of dental implants during panendoscopy or surgery is thought to reduce the oral rehabilitation time improving patients' quality of life. Recent findings There is lack of consensus on the timing of dental implant placement …	2	2	1	4	4			2	2	200	208	Netherlands	University of Amsterdam; Vrije Universiteit Amsterdam; Academic Center for Dentistry Amsterdam; University of Amsterdam; Vrije Universiteit Amsterdam	f.leusink@amsterdamumc.nl				54	3	3	LIPPINCOTT WILLIAMS & WILKINS	PHILADELPHIA	1068-9508	1531-6998	2021	10.1097/MOO.0000000000000685	http://dx.doi.org/10.1097/MOO.0000000000000685	12	Otorhinolaryngology	Otorhinolaryngology	Green Accepted, hybrid
De Celis-Quintana, GNR; Moreno-Rodriguez, A; Torres-Rosas, R; Argueta-Figueroa, L	Evidence on the anticariogenic effect of arginine-containing toothpastes: a systematic review	INVESTIGACION CLINICA	Arginolytic bacteria metabolize the arginine found in saliva, producing ammonia, which is, potentially, an inhibitory endogenous factor of the cariogenic microbiota. Arginine-containing toothpastes could provide greater availability of this amino acid and therefore help to prevent cavities. The aim of this study was to evaluate the published evidence about the anti-cariogenic effect of arginine-c…	2	1	2	2	English, Spanish			2	1	200	227	Mexico	Universidad Autonoma Benito Juarez de Oaxaca; Universidad Autonoma Benito Juarez de Oaxaca; Universidad Autonoma Benito Juarez de Oaxaca; Universidad Autonoma Benito Juarez de Oaxaca	liliana.argueta@conacyt.mx				32	1	1	INST INVESTIGACION CLINICA	MARACAIBO	0535-5133		2021	10.22209/IC.v62n2a07	http://dx.doi.org/10.22209/IC.v62n2a07	20	Medicine, Research & Experimental	Research & Experimental Medicine	hybrid
Atarbashi-Moghadam, F; Atarbashi-Moghadam, S; Kazemifard, S; Sijanivandi, S; Namdari, M	Oral rehabilitation of Papillon-Lefevre syndrome patients by dental implants: a systematic review	JOURNAL OF THE KOREAN ASSOCIATION OF ORAL AND MAXILLOFACIAL SURGEONS	Objectives: Papillon-Lefevre syndrome (PLS) is a rare autosomal recessive disorder. These patients lose their teeth at a young age and are in need of prosthetic rehabilitation. The aim of this systematic review was to assess the success of dental implant placement in these patients. Materials and Methods: An electronic search was performed in PubMed Central, Scopus, and Web of Science using the k…	1	1	2	4	4			1	2	200	203	Iran	Shahid Beheshti University Medical Sciences; Shahid Beheshti University Medical Sciences; Shahid Beheshti University Medical Sciences; Shahid Beheshti University Medical Sciences; Shahid Beheshti University Medical Sciences	s.r.sijanivandi@gmail.com				29	2	2	KOREAN ACAD ORAL & MAXILLOFACIAL SURGERY	SEOUL	2234-7550	2234-5930	2020	10.5125/jkaoms.2020.46.4.220	http://dx.doi.org/10.5125/jkaoms.2020.46.4.220	8	Dentistry, Oral Surgery & Medicine	Dentistry, Oral Surgery & Medicine	gold
Fouda, AAH	The impact of the alveolar bone sites on early implant failure: a systematic review with meta-analysis	JOURNAL OF THE KOREAN ASSOCIATION OF ORAL AND MAXILLOFACIAL SURGEONS	Dental implants are the first option for replacement of missing teeth. Failure usually involves additional cost and procedures. As a result, the physician should limit the risk factors associated with implant failures. Implant site is one of many factors that can influence the success or failure of dental implants. The association between early implant failure (EIF) and implant site has yet to be…	2	1	1	4	4			1	2	200	210	Egypt	Egyptian Knowledge Bank (EKB); Cairo University	Atef.fouda@dentistry.cu.edu.eg				45	5	5	KOREAN ACAD ORAL & MAXILLOFACIAL SURGERY	SEOUL	2234-7550	2234-5930	2020	10.5125/jkaoms.2020.46.3.162	http://dx.doi.org/10.5125/jkaoms.2020.46.3.162	12	Dentistry, Oral Surgery & Medicine	Dentistry, Oral Surgery & Medicine	Green Accepted, Green Published, gold
Einy, S; Ben-Barak, A; Kridin, K; Aizenbud, D	Craniofacial Deformities in Patients With Beta-Thalassemia: Orthodontic Versus Surgical Correction-A Systematic Review	JOURNAL OF PEDIATRIC HEMATOLOGY ONCOLOGY	Rapid blood cell turnover and bone marrow expansion caused by beta-thalassemia (beta T) result in craniofacial and dentoalveolar anomalies. This report presents a systematic review of the literature over the past 50 years on orthodontic and surgical considerations in the management of beta T-affected patients. Seventeen publications encompassed 24 patients, 11 male individuals and 13 female indiv…	2	1	2	4	4			2	2	200	207	Israel	Rambam Health Care Campus; Rambam Health Care Campus; Technion Israel Institute of Technology; Rappaport Faculty of Medicine; Rambam Health Care Campus	dreinys@017.net.il				48	3	3	LIPPINCOTT WILLIAMS & WILKINS	PHILADELPHIA	1077-4114	1536-3678	2020	10.1097/MPH.0000000000001651	http://dx.doi.org/10.1097/MPH.0000000000001651	6	Oncology; Hematology; Pediatrics	Oncology; Hematology; Pediatrics
Xiang, BL; Wong, HM; Perfecto, AP; McGrath, CPJ	The effectiveness of behavioral interventions to improve oral health in adolescents at different periods of follow-up: A systematic review and meta-analysis	PATIENT EDUCATION AND COUNSELING	Background: The aim of this review was to examine the effectiveness of behavioral interventions at different follow-up periods to improve adolescents' oral health. Methods: CENTRAL, MEDLINE, EMBASE and other databases were systematically searched. Inclusion criteria were as follows: participants aged 10-19 years old, randomized controlled trials using behavioral interventions, outcome measurement…	1	1	1	4	4			2	1	200	244	China	University of Hong Kong; University of Hong Kong	wonghmg@hku.hk				80	6	6	ELSEVIER IRELAND LTD	CLARE	0738-3991	1873-5134	2020	10.1016/j.pec.2019.11.030	http://dx.doi.org/10.1016/j.pec.2019.11.030	9	Public, Environmental & Occupational Health; Social Sciences, Interdisciplinary	Public, Environmental & Occupational Health; Social Sciences - Other Topics
Lam, PPY; Du, RN; Peng, SM; McGrath, CPJ; Yiu, CKY	Oral health status of children and adolescents with autism spectrum disorder: A systematic review of case-control studies and meta-analysis	AUTISM	Children and adolescents with autism spectrum disorder are thought to be more vulnerable to oral diseases than typically developing individuals due to cariogenic dietary habits, self-injurious behaviors, and increased barriers to dental care services. This review aimed to summarize current evidence comparing the oral health status of people diagnosed with and without autism spectrum disorder. Stu…	2	2	1	4	4			2	2	200	393	China	University of Hong Kong	ckyyiu@hku.hk				102	33	34	SAGE PUBLICATIONS LTD	LONDON	1362-3613	1461-7005	2020	10.1177/1362361319877337	http://dx.doi.org/10.1177/1362361319877337	20	Psychology, Developmental	Psychology
Akuno, MH; Nocella, G; Milia, EP; Gutierrez, L	Factors influencing the relationship between fluoride in drinking water and dental fluorosis: a ten-year systematic review and meta-analysis	JOURNAL OF WATER AND HEALTH	The relationship between naturally fluoridated groundwater and dental fluorosis has received large attention from researchers around the world. Despite recognition that several factors influence this relationship, there is a lack of systematic studies analyzing the heterogeneity of these results. To fill such a gap, this study performs a systematic review and meta-analysis to understand which fac…	2	2	1	4	4			2	2	200	185	Italy	University of Sassari; University of Reading; University of Sassari	mhakuno@uniss.it	[690378]		This research is part of the FLOWERED project (a Horizon 2020 European funded project: Grant Agreement - N. 690378) (www.floweredproject.org), led by University of Cagliari (Italy) and coordinated by Giorgio Ghiglieri.	67	30	31	IWA PUBLISHING	LONDON	1477-8920	1996-7829	2019	10.2166/wh.2019.300	http://dx.doi.org/10.2166/wh.2019.300	18	Environmental Sciences; Public, Environmental & Occupational Health; Microbiology; Water Resources	Environmental Sciences & Ecology; Public, Environmental & Occupational Health; Microbiology; Water Resources	Green Accepted, hybrid
Rabiei, M; Rad, HM; Rad, EH; Ashourizadeh, S	Dental status of the Iranian elderly: A systematic review and meta-analysis	JOURNAL OF INVESTIGATIVE AND CLINICAL DENTISTRY	Tooth loss is an important health dilemma. The aim of the present study was to perform a systematic review and meta-analysis of dental status and edentulism in the elderly residing in Iran. An electronic search of the literature was carried out on Farsi and English databases using the following keywords: edentulism, dental caries, elderly, oral and dental health, edentulous, geriatric, caries, de…	2	2	1	4	4			1	1	200	220	Iran		rabiei@gums.ac.ir				44	2	2	WILEY	HOBOKEN	2041-1618	2041-1626	2019	10.1111/jicd.12459	http://dx.doi.org/10.1111/jicd.12459	9	Dentistry, Oral Surgery & Medicine	Dentistry, Oral Surgery & Medicine
Bellinaso, MD; Soares, FZM; Rocha, RD	Do bulk-fill resins decrease the restorative time in posterior teeth? A systematic review and meta-analysis of in vitro studies	JOURNAL OF INVESTIGATIVE AND CLINICAL DENTISTRY	The aim of the present study was to compare the restorative time for filling cavities in posterior teeth using bulk-fill and conventional resin composites through a systematic review and meta-analysis. A search for clinical trials and laboratory studies was performed in PubMed/MEDLINE, Scopus, the Latin American and Caribbean Health Sciences Literature database, the Brazilian Library in Dentistry…	2	1	1	1	1			1	2	200	238	Brazil	Universidade Federal de Santa Maria (UFSM); Universidade Federal de Santa Maria (UFSM); Universidade Federal de Santa Maria (UFSM)	rachelrocha@smail.ufsm.br				30	10	11	WILEY	HOBOKEN	2041-1618	2041-1626	2019	10.1111/jicd.12463	http://dx.doi.org/10.1111/jicd.12463	7	Dentistry, Oral Surgery & Medicine	Dentistry, Oral Surgery & Medicine
Pithon, MM; Baiao, FCS; Anna, LIDDS; Paranhos, LR; Maia, LC	Assessment of the effectiveness of invisible aligners compared with conventional appliance in aesthetic and functional orthodontic treatment: A systematic review	JOURNAL OF INVESTIGATIVE AND CLINICAL DENTISTRY	To seek scientific evidence to support the effectiveness of invisible aligners, in the aesthetic and functional aspects, compared with that of conventional braces. An electronic search was performed with a complementary grey literature search for in vivo research. No language restrictions were applied. Scopus, PubMed, Web of Science, Cochrane, ClinicalTrials and GreyLiterature databases were used…	2	1	2	1	1			1	1	200	210	Brazil	Universidade Estadual do Sudoeste da Bahia; Universidade Federal do Rio de Janeiro; Universidade Federal de Uberlandia	matheuspithon@gmail.com				22	10	12	WILEY	HOBOKEN	2041-1618	2041-1626	2019	10.1111/jicd.12455	http://dx.doi.org/10.1111/jicd.12455	8	Dentistry, Oral Surgery & Medicine	Dentistry, Oral Surgery & Medicine
Mourya, A; Mishra, SK; Gaddale, R; Chowdhary, R	Socket-shield technique for implant placement to stabilize the facial gingival and osseous architecture: A systematic review	JOURNAL OF INVESTIGATIVE AND CLINICAL DENTISTRY	The aim of the present study was to establish the efficacy of the socket-shield technique (SST) for the stabilization of the facial gingival and osseous architecture. An electronic search including the Cochrane databases, EBSCOhost, Medline/PubMed and Web of Science was performed. Articles related to SST for placing dental implants were included. Articles and abstracts not written in English were…	2	1	2	3	English			1	1	200	181	India	People's University; People's College of Dental Sciences & Research Centre	sunilmsr200@yahoo.co.in				37	21	22	WILEY	HOBOKEN	2041-1618	2041-1626	2019	10.1111/jicd.12449	http://dx.doi.org/10.1111/jicd.12449	12	Dentistry, Oral Surgery & Medicine	Dentistry, Oral Surgery & Medicine
[truncated: 3,103 more rows]
